# Supplementary material for: Stimulation of hair growth by Tianma Gouteng decoction: Identifying mechanisms based on chemical analysis, systems biology approach, and experimental evaluation
Source: Front Pharmacol. 2022 Dec 16;13:1073392. doi: 10.3389/fphar.2022.1073392 (PMC9802907; doi:10.3389/fphar.2022.1073392)
Supplement: Supplementary file 1 [file DataSheet1.zip]

Archive with 8 entries (7 files):
- Supplementary date/Supplementary Figure S1.docx
- Supplementary date/Supplementary Table S1.xlsx
- Supplementary date/Supplementary Table S2.xlsx
- Supplementary date/Supplementary Table S3.xlsx
- Supplementary date/Supplementary Table S4.xlsx
- Supplementary date/Supplementary Table S5.xlsx
- Supplementary date/Supplementary Table S6.xlsx
- Supplementary date/
