# Supplementary material for: Stimulation of hair growth by Tianma Gouteng decoction: Identifying mechanisms based on chemical analysis, systems biology approach, and experimental evaluation
Source: Front Pharmacol. 2022 Dec 16;13:1073392. doi: 10.3389/fphar.2022.1073392 (PMC9802907; doi:10.3389/fphar.2022.1073392)
Supplement: Supplementary file 1 [file DataSheet1.zip › Supplementary date/Supplementary Table S1.xlsx]

## Sheet: Supplementary Table S2
Supplementary Table S1---Disease targets
NMNAT1
PADI3
KDF1
HRM2
TCHH
PBX1
F5
IARS2
MIA3
GGPS1
EDARADD
POMC
PPP1CB
ATP6V1B1
EDAR
SLC33A1
KLHL24
LIPH
USP53
ANXA5
SPATA5
SLC45A2
IRF4
DSP
CIHL
DLX5
ATP6V0A4
TYRP1
RMRP
CEP78
GABBR2
EXOSC2
ECTD5
SHOC2
HRAS
CARS1
F2
CST6
TPCN2
TYR
HEPHL1
KRT85
KRT74
HOXC13
KITLG
SYCP3
LPAR6
DNAJC3
IRF2BPL
SLC24A4
OCA2
HERC2
SPATA5L1
SLC24A5
WT3
MC1R
DPH1
ECTD6
KRT25
DSC2
ECTD8
KANK2
MYH14
TGM3
ABHD12
ASIP
CEP250
TSPEAR
KREMEN1
NF2
MYH9
NMNAT
UHS1
C1orf172
THH
CAKUHED
THPH2
CAGSSS
TANGO1
GGPPS1
ED3
OBAIRH
NSLH2
ATP6B1
DL
ACATN
KRIP6
LAH2
KIAA1350
ENX2
SPAF
MATP
LSIRF
KPPS2
SHFM1D
ATP6N1B
CAS2
RMRPR
CRDHL
GPR51
RRP4
SIAA0862
CARS
THPH1
ECTD15
TPC2
SHEP3
ZP
KRTHB5
K6IRS4
HOX3G
MGF
SCP3
P2RY5
PRKRI
C14orf4
NCKX4
P
SHEP1
DFNB119
NCKX5
SHEP2
DPH2L1
K25
DSC3
ANKRD25
KIAA2034
UHS2
PHARC
AGTIL
CEP2
C21orf29
KRM1
MHA
PNAT1
ECTD12
THL
RPRGL1
TANGO
MDHLO
EDA3
VPP3
AT1
EBS6
ARWH2
PFIC7
RPRGL3
NEDHSB
AIM1
SHEP8
PPKS2
SHFM1
VPP2
GP75
CHH
DEE59
SHRF
SOC2
MDBH
RPRGL2
SHEP10
CMM8
HJDD
HB5
KRT6IRS4
ECTD9
SF
COR1
P2Y5
P58
EAP1
SHEP6
PED
MRT38
NEDHLS
SHEP4
CMM5
OVCA1
KRT24IRS1
ARVD11
KIAA1518
DFNA4A
SHEP9
CNAP1
DFNB98
ECTD13
FTNS
LCA9
TRHY
KIAA0268
ECTD11B
DRTA2
SPG42
HYPT7
SHEP5
DCWHKTA
RTA1C
SHEP11
NDPLHS
SUR8
OCA1A
ECTD4
HTSS2
SCF
SPGF4
LAH3
ACPHD
NEDAMSS
AI2A5
D15S12
OCA6
DEDSSH
ARWH3
PPKWH
PNMHH
CRDHL2
ECTD14
DFNA17
SHILCA
UHS3
ODCD2
ECTD11A
HRM1
CCHLND
OCA4
DRTA3
NSLH1
ATN
HYPT3
SHEP7
RPRGL4
ARWH1
BOCA
NPHS16
BDPLT6
ECTD10A
ADWH
FPHH
HYPT8
EYCL3
MATINS
ECTD10B
DCUA
HCL3
DFNA69
CTSL
CTSS
CTSB
AEBP1
AFA1
AFF4
AFG3L2
AFP
AGA2
AGA3
AGK
AGO2
AGPAT2
AHCY
AHI1
AHR
AHSG
AIFM1
AIP
AIPL1
AIRE
AKT1
AKT2
ALB
ALDH18A1
ALG9
ALK
ALMS1
ALOX12B
ALOXE3
ALPK1
ALPL
ALPP
ALX3
ALX4
AMMECR1
ANAPC1
ANAPC15
ANG
ANKH
ANKRD11
ANOS1
ANTXR1
ANTXR2
AP1B1
AP1S1
AP3B1
AP3D1
AP4E1
AP4S1
APC
APC2
APCDD1
APMR2
APMR3
APOA1
APOB
APOE
APOH
APP
APRT
APTX
AR
ARAF
ARHGAP31
ARHI1
ARHI2
ARID1A
ARID1B
ARID2
ARL13B
ARL2
ARL2BP
ARL3
ARL6
ARNTL
ARSA
ARSB
ARSG
ARX
ASIC5
ASL
ASS1
ASXL1
ASXL3
ATF6
ATG7
ATL1
ATL3
ATM
ATOH1
ATP10A
ATP13A2
ATP1A2
ATP1A3
ATP2A2
ATP2B2
ATP6V0A2
ATP6V1A
ATP6V1B2
ATP6V1E1
ATP7A
ATP7B
ATR
ATRIP
ATRIP-TREX1
ATRX
ATXN1
ATXN2
ATXN3
AXIN1
AXIN2
AXL
B2M
B3GALT6
B3GLCT
B4GALT7
BAMBI
BANF1
BAP1
BAX
BAZ1B
BBIP1
BBS1
BBS10
BBS12
BBS2
BBS4
BBS5
BBS7
BBS9
BCL10
BCL2
BCL2L1
BCL2L11
BCOR
BCORL1
BCR
BCS1L
BDNF
BDP1
BEST1
BGLAP
BGN
BICRA
BIRC5
BLK
BLM
BLOC1S1
BLOC1S3
BLOC1S5
BLOC1S5-TXNDC5
BMP1
BMP15
BMP2
BMP4
BMP6
BMPR1A
BNC1
BPTF
BRAF
BRCA1
BRCA2
BRCC3
BRD4
BRF1
BRIP1
BSCL2
BSND
BTD
BTK
BTNL2
BUD23
C11orf65
C19orf12
C1R
C1S
C3
C3orf52
C4A
C9orf72
CABP2
CABP4
CACNA1A
CACNA1C
CACNA1D
CACNA1F
CACNA1G
CACNA1S
CACNA2D4
CALCA
CALR
CAPN15
CARD14
CASK
CASP1
CASP3
CASP8
CASP9
CASR
CAT
CATSPER2
CAV1
CAVIN1
CBL
CBS
CC2D2A
CCBE1
CCDC107
CCDC141
CCDC39
CCDC47
CCDC50
CCK
CCL2
CCL5
CCN2
CCND1
CCR1
CCR6
CD164
CD274
CD28
CD34
CD36
CD4
CD40LG
CD44
CD8A
CDC14A
CDC42
CDC73
CDH1
CDH11
CDH15
CDH17
CDH2
CDH23
CDH23-AS1
CDH3
CDHR1
CDK4
CDK5
CDK6
CDKL5
CDKN1A
CDKN1B
CDKN1C
CDKN2A
CDKN2B
CDKN3
CDSN
CEACAM16
CEBPA
CENPE
CENPJ
CEP120
CEP152
CEP164
CEP290
CEP57
CERKL
CERS3
CERT1
CFAP410
CFAP418
CFH
CFHR1
CFI
CFLAR
CFTR
CGA
CHAT
CHD2
CHD7
CHEK2
CHM
CHN1
CHPT1
CHRNG
CHST3
CHUK
CIB2
CIDEC
CIITA
CISD2
CKAP2L
CLASP1
CLCN7
CLCNKA
CLCNKB
CLDN1
CLDN14
CLDN14-AS1
CLDN16
CLDN9
CLIC5
CLMP
CLN3
CLN5
CLN6
CLOCK
CLPP
CLRN1
CLRN1-AS1
CLRN2
CNGA3
CNGB3
CNOT3
CNP
CNR1
COCH
COG4
COL10A1
COL11A1
COL11A2
COL17A1
COL18A1
COL1A1
COL1A2
COL2A1
COL3A1
COL4A1
COL4A5
COL7A1
COL8A2
COL9A1
COMT
COQ2
COQ6
COX10
COX6B1
CP
CPLANE1
CPOX
CR2
CRAT
CRB1
CREB1
CREBBP
CRH
CRIPT
CRISP1
CRLF1
CRP
CRX
CRYAA
CRYM
CSF1R
CSF2
CSF3
CSPP1
CSTB
CTBP1
CTC1
CTCF
CTLA4
CTNNA1
CTNNA3
CTNNB1
CTNND1
CTNND2
CTNS
CTSC
CTSD
CUL4B
CUX1
CWC27
CXCL10
CXCL8
CYB5A
CYCS
CYLD
CYP11B1
CYP17A1
CYP19A1
CYP1A2
CYP1B1
CYP21A2
CYP27A1
CYP2C19
CYP2U1
CYP4F22
CYP4V2
DACT1
DBH
DCAF17
DCC
DCDC2
DCLRE1C
DCN
DCT
DCX
DDB1
DDB2
DDHD1
DDX3X
DEAF1
DEPDC5
DES
DHCR7
DHDDS
DHX37
DHX38
DIABLO
DIAPH1
DIAPH3
DICER1
DKC1
DKK1
DLG4
DLGAP3
DLK1
DLL1
DLL4
DLX3
DLX4
DLX6
DMD
DMPK
DMRT3
DMXL2
DNAH1
DNAH5
DNAH8
DNAI1
DNAI2
DNAJB2
DNAJC21
DNAJC30
DNAJC5
DNAJC6
DNM1L
DNM2
DNMT1
DNMT3A
DNMT3B
DOCK3
DOCK6
DOLK
DPAGT1
DPF2
DPYD
DPYSL5
DRAM2
DRD2
DRD4
DSC1
DSCAS
DSG1
DSG1-AS1
DSG2
DSG3
DSG4
DSP-AS1
DSPP
DST
DSTYK
DTNBP1
DUOX2
DUOXA2
DUSP29
DUSP6
DVL1
DYNC1H1
DYNC2H1
DYRK1A
DYSF
EBF3
EBP
ECM1
EDA
EDA2R
EDN1
EDN3
EDNRA
EDNRB
EDNRB-AS1
EDSS2
EEC1
EED
EEF1E1-BLOC1S5
EFEMP1
EFEMP2
EFNB1
EFTUD2
EGF
EGFR
EGR2
EHMT1
EIF3F
EIF4H
EIF5A
ELANE
ELMO2
ELMOD3
ELN
ELOVL4
ELP1
EMC1
ENG
ENPP1
EOGT
EP300
EPAS1
EPG5
EPHA4
EPO
EPRS1
EPS8
EPS8L2
EPS8L3
ERAS
ERBB2
ERBB3
ERBB4
ERCC1
ERCC2
ERCC3
ERCC4
ERCC5
ERCC6
ERCC8
ERCC8-AS1
ERG
ERLIN2
ESCO2
ESPN
ESR1
ESR2
ESRP1
ESRRB
ETS1
ETV6
EVC2
EWSR1
EXOSC3
EXT1
EXT2
EYA1
EYA4
EZH2
F3
FA2H
FAM111B
FAM126A
FAM20C
FANCA
FANCC
FANCD2
FANCI
FAS
FASLG
FASTKD2
FAT4
FBLN5
FBN1
FBXW7
FCGR2A
FCGR3B
FDFT1
FERMT1
FEZF1
FGD1
FGF10
FGF17
FGF2
FGF22
FGF23
FGF3
FGF5
FGF7
FGF8
FGF9
FGFR1
FGFR2
FGFR3
FGS3
FGS5
FH
FHIT
FIG4
FKBP10
FKBP14
FKBP5
FKBP6
FKRP
FLCN
FLG
FLI1
FLII
FLNA
FLNB
FLRT3
FLT3
FLVCR1
FMR1
FN1
FOS
FOXC1
FOXE1
FOXE3
FOXG1
FOXL2
FOXN1
FOXP1
FOXP3
FOXQ1
FOXRED1
FRAS1
FREM1
FREM2
FRMD4A
FSCN2
FSHB
FSHR
FTL
FTO
FURIN
FUZ
G6PD
GABRA1
GABRG3
GAD1
GALC
GALK1
GALNS
GAN
GARS1
GAS8
GATA1
GATA2
GATA3
GATA4
GATAD1
GATAD2B
GBA
GCG
GCK
GDAP1
GDF5
GDF6
GDNF
GFAP
GFI1
GGT1
GH1
GH-LCR
GHR
GHRL
GIPC3
GJA1
GJA8
GJB1
GJB2
GJB3
GJB4
GJB5
GJB6
GJC1
GJC2
GJC3
GLA
GLB1
GLE1
GLI1
GLI2
GLI3
GM2A
GNA11
GNAQ
GNAS
GNAT2
GNB1
GNB3
GNE
GNPTAB
GNRH1
GNRHR
GNS
GP1BA
GPC3
GPR143
GPSM2
GPT
GRAP
GREB1L
GREM2
GRHL2
GRIA4
GRIN1
GRIN2A
GRIN2B
GRIP1
GRM7
GRN
GRXCR1
GRXCR2
GSDME
GSK3B
GSN
GSR
GSS
GSTM1
GSTP1
GSTT1
GTF2E2
GTF2H5
GTF2I
GTF2IRD1
GTF2IRD2
GUCA1A
GUCY2D
GUSB
H19
H2AC18
HADHA
HARS1
HARS2
HAVCR2
HBA1
HBA2
HBB
HCCS
HCRT
HDAC1
HDAC2
HDAC4
HDAC8
HELLS
HES1
HESX1
HEXA
HEYL
HFE
HFE-AS1
HGF
HGSNAT
HIF1A
HK1
HLA-A
HLA-B
HLA-C
HLA-DPB1
HLA-DQA1
HLA-DQB1
HLA-DRA
HLA-DRB1
HLA-G
HLCS
HMCN1
HMGA2
HNF1A
HNF1B
HNF4A
HNRNPA1
HNRNPH2
HNRNPUL2-BSCL2
HOMER2
HOTAIR
HOXA1
HOXA13
HOXA2
HOXB1
HOXC12
HOXC13-AS
HP
HPD
HPDL
HPGD
HPRT1
HPS1
HPS3
HPS4
HPS5
HPS6
HPSE
HR
HRURF
HS2ST1
HS6ST1
HSD17B10
HSD17B4
HSD3B2
HSP90AA1
HSPA4
HSPA5
HSPA8
HSPA9
HSPB1
HSPB8
HSPD1
HSPG2
HTR2A
HTRA1
HTRA2
HTT
HUWE1
HYAL2
HYPT9
ICAM1
ICOSLG
IDH1
IDH3A
IDS
IDUA
IFIH1
IFNA1
IFNA2
IFNG
IFNGR1
IFT122
IFT140
IFT172
IFT27
IFT43
IFT52
IFT74
IFT88
IGF1
IGF1R
IGF2
IGF2R
IGFBP3
IGHMBP2
IKBKG
IKZF1
IL10
IL13
IL17A
IL17F
IL17RD
IL18
IL1A
IL1B
IL1R1
IL1RN
IL2
IL23R
IL2RA
IL2RB
IL2RG
IL4
IL6
IL6ST
IL7
IL7R
ILDR1
IMPG2
INF2
INPP5E
INS
INSR
INTU
INVS
IPW
IQCB1
IQSEC2
IRAK1
IREB2
IRF1
IRF5
IRF6
IRF8
IRS1
IRX5
ITGA2
ITGA3
ITGA6
ITGAM
ITGB1
ITGB3
ITGB4
ITGB6
ITM2B
IVL
IYD
JAG1
JAG2
JAK2
JARID2
JPH3
JUN
JUP
KANSL1
KARS1
KAT6B
KAT8
KCNE1
KCNE5
KCNH1
KCNJ10
KCNJ11
KCNJ8
KCNMA1
KCNN3
KCNQ1
KCNQ1-AS1
KCNQ2
KCNQ3
KCNQ4
KCTD1
KCTD7
KDM1A
KDM4B
KDM5C
KDM6A
KDR
KDSR
KIAA0586
KIAA0753
KIAA1549
KIF11
KIF1A
KIF1B
KIFBP
KISS1
KISS1R
KIT
KLF6
KLHL7
KLK7
KMT2A
KMT2D
KMT2E
KRAS
KRT1
KRT10
KRT14
KRT15
KRT16
KRT17
KRT18
KRT19
KRT2
KRT20
KRT24
KRT27
KRT31
KRT32
KRT33A
KRT33B
KRT34
KRT35
KRT37
KRT5
KRT6A
KRT6B
KRT7
KRT71
KRT72
KRT73
KRT75
KRT8
KRT81
KRT82
KRT83
KRT84
KRT86
KRTAP10-1
KRTAP10-11
KRTAP10-12
KRTAP10-2
KRTAP10-3
KRTAP10-4
KRTAP10-5
KRTAP10-7
KRTAP10-8
KRTAP10-9
KRTAP1-1
KRTAP12-1
KRTAP12-2
KRTAP12-4
KRTAP13-1
KRTAP17-1
KRTAP26-1
KRTAP3-1
KRTAP4-12
KRTAP4-8
KRTAP7-1
KRTAP8-1
KRTAP9-9
LAMA2
LAMA3
LAMB3
LAMC2
LARGE1
LARS2
LCAT
LDLR
LEF1
LEMD3
LEP
LEPQTL1
LEPR
LETM1
LGR5
LHB
LHCGR
LHFPL5
LHX2
LHX3
LIF
LIG4
LIMK1
LINC00708
LIPC
LIPE
LIPN
LMNA
LMNB1
LMNB2
LMX1A
LMX1B
LOC107988032
LOC109504725
LOC110806263
LOC110806306
LOC112577531
LORICRIN
LOX
LOXHD1
LOXL3
LPL
LRAT
LRBA
LRIG1
LRMDA
LRP1
LRP2
LRP4
LRP5
LRPPRC
LRRC56
LRRK2
LRSAM1
LRTOMT
LSS
LTBP2
LTBP3
LURAP1L-AS1
LYST
LZTFL1
LZTR1
MAB21L1
MADD
MAF
MAFB
MAG
MAGEL2
MAK
MAN1B1
MAN2B1
MAP1B
MAP2
MAP2K1
MAP2K2
MAP3K1
MAP3K7
MAPK1
MAPK14
MAPK3
MAPK8
MAPK8IP3
MAPT
MARS1
MARVELD2
MAX
MBD5
MBTPS2
MC2R
MC4R
MCM2
MCM3AP
MCOLN1
MCOLN3
MDH2
MDM2
MECP2
MED12
MED13
MED13L
MED25
MEF2C
MEFV
MEG3
MEGF8
MEN1
MEOX1
MERTK
MET
METTL8
MFSD8
MGAT2
MGMT
MGP
MIF
MIR106B
MIR107
MIR125A
MIR126
MIR128-2
MIR132
MIR133B
MIR143
MIR146A
MIR155
MIR15A
MIR17
MIR183
MIR195
MIR19A
MIR200A
MIR200C
MIR203A
MIR21
MIR210
MIR22
MIR221
MIR222
MIR223
MIR29A
MIR29B1
MIR31
MIR34A
MIR93
MIR936
MIR96
MIRLET7C
MITF
MKKS
MKRN3
MKRN3-AS1
MKS1
MLH1
MLPH
MLXIPL
MME
MMP1
MMP14
MMP2
MMP3
MMP9
MOG
MOGS
MORC2
MPL
MPLKIP
MPO
MPP1
MPV17
MPZ
MPZL2
MRAS
MRE11
MRPS22
MSH2
MSH3
MSH6
MSRB3
MSTO1
MSX1
MSX2
MTAP
MT-ATP6
MT-CO1
MT-CO2
MT-CO3
MT-CYB
MTFMT
MTHFR
MTMR2
MT-ND1
MT-ND2
MT-ND3
MT-ND4
MT-ND4L
MT-ND5
MT-ND6
MTOR
MTR
MTRFR
MT-RNR1
MT-TE
MT-TF
MT-TH
MT-TI
MT-TK
MT-TL1
MT-TN
MT-TQ
MT-TS1
MT-TS2
MT-TV
MT-TW
MTX2
MUC1
MUHH2
MUTYH
MVK
MYC
MYCN
MYD88
MYEF2
MYH11
MYH3
MYO15A
MYO1C
MYO1F
MYO3A
MYO5A
MYO5B
MYO6
MYO7A
MYOC
MYT1L
NAA10
NAGA
NAGLU
NALCN
NARS2
NAT2
NBAS
NBEA
NBN
NCAM1
NCF1
NCSTN
NDE1
NDN
NDNF
NDP
NDUFA13
NDUFA9
NDUFAF2
NDUFAF6
NDUFB11
NDUFS2
NDUFS3
NDUFS4
NDUFS7
NDUFV1
NECTIN1
NECTIN4
NEFH
NEFL
NEK1
NEK9
NES
NEU1
NEUROG1
NEXMIF
NF1
NFE2L2
NFIX
NFKB1
NFKB2
NFKBIA
NGF
NGFR
NHP2
NHS
NIPAL4
NIPBL
NKX2-1
NLRP1
NLRP3
NOD2
NOG
NOP10
NOP56
NOS1
NOS2
NOS3
NOTCH1
NOTCH2
NOTCH3
NPAP1
NPC1
NPC2
NPHP1
NPHP3
NPHP4
NPM1
NPY
NR0B1
NR1H3
NR3C1
NR4A2
NR5A1
NRAS
NSD1
NSD2
NSDHL
NSMF
NSUN2
NTF3
NTF4
NTNG1
NTNG2
NTRK1
NTRK2
NUMA1
NUP107
NUP188
OAT
OCA5
OCRL
ODAD1
ODC1
OFD1
OGG1
OGT
OPA1
OPN1LW
OPN1MW
OPTN
ORC6
OSBPL2
OTOA
OTOF
OTOG
OTOGL
OTX2
OVOL1
OXT
P2RX2
P2RX7
P3H2
P4HA2
P4HB
PACS1
PAEP
PAH
PALB2
PALS1
PANK2
PARK7
PARN
PARP1
PAX1
PAX2
PAX3
PAX5
PAX6
PAX8
PAX9
PCARE
PCDH15
PCGF2
PCNA
PCNT
PCSK1
PCYT1A
PDCD1
PDE1C
PDE4D
PDE6A
PDE6B
PDE6C
PDE6G
PDGFB
PDGFRA
PDGFRB
PDX1
PDYN
PDZD7
PEPD
PER1
PERP
PET100
PEX1
PEX10
PEX11B
PEX12
PEX13
PEX14
PEX16
PEX19
PEX2
PEX26
PEX3
PEX5
PEX6
PEX7
PFAS
PGBD3
PGK1
PGR
PHEX
PHF6
PHGDH
PHYH
PIBF1
PIEZO1
PIGA
PIGB
PIGG
PIGL
PIGN
PIK3C2A
PIK3CA
PIK3CG
PIK3R1
PINK1
PITPNM3
PITX2
PJVK
PKD1
PKD2
PKHD1
PKP1
PKP2
PKP3
PLA2G6
PLAT
PLAU
PLEC
PLIN1
PLK1
PLK4
PLOD1
PLOD3
PLS1
PMEL
PML
PMM2
PMP22
PMPCA
PMS2
PNPLA1
PNPLA6
PNPLA8
PNPT1
POC1A
POC1B
POGZ
POLA1
POLD1
POLG
POLG2
POLR1A
POLR1B
POLR1C
POLR1D
POLR2F
POLR3A
POLR3B
POLR3H
POMGNT1
POMT1
PON1
POP1
POR
PORCN
POT1
POU1F1
POU3F4
POU4F3
POU5F1
PPARA
PPARG
PPARGC1A
PPIB
PPIP5K2
PPL
PPP1R15B
PPP1R21
PPP2R1A
PPP2R3C
PPT1
PQBP1
PRDM16
PRDM5
PRF1
PRKACA
PRKAR1A
PRKCD
PRKD1
PRKDC
PRKN
PRKRA
PRL
PRMT7
PRNP
PROK2
PROKR2
PROM1
PROP1
PRPF3
PRPF31
PRPF4
PRPF6
PRPF8
PRPH2
PRPS1
PRR4
PRSS1
PRTN3
PRX
PSAP
PSEN1
PSEN2
PSENEN
PSMB4
PSMB8
PSMC3
PSMC3IP
PSMD12
PSORS1C1
PTCH1
PTCH2
PTDSS1
PTEN
PTGS2
PTH
PTHLH
PTPN11
PTPN22
PTPN23
PTPRQ
PUS7
PWAR1
PWRN1
PYCR1
PYY
RAB18
RAB23
RAB27A
RAB28
RAB33A
RAB3GAP1
RAB7A
RAC1
RAD21
RAD51
RAD51C
RAD54L
RAF1
RAG1
RAG2
RAI1
RARA
RASA1
RASA2
RAX2
RB1
RBBP8
RBM28
RBP3
RBP4
RBPJ
RD3
RDH5
RDX
RECQL4
RELA
REN
RERE
REST
RET
RETN
RETREG1
RHO
RHOA
RIMS1
RIN2
RIPK4
RIPOR2
RIT1
RLBP1
RLIM
RNASEH2C
RNF113A
RNF170
RNU4ATAC
ROM1
ROR1
RP2
RP9
RPE65
RPGR
RPGRIP1
RPGRIP1L
RPL11
RPL21
RPL31
RPL35A
RPL38
RPL5
RPS14
RPS17
RPS19
RPS20
RPS23
RPS24
RPS26
RPS6KA3
RRAS
RRAS2
RRM2B
RS1
RSPH4A
RSPO1
RTEL1
RTEL1-TNFRSF6B
RUNX1
RUNX2
RUNX3
RYR1
RYR2
S100A2
S100A3
S100A6
S100B
S1PR2
SACS
SAG
SALL1
SALL4
SAMHD1
SASH1
SATB1
SATB2
SBDS
SBF2
SCAPER
SCD5
SCN1A
SCN2A
SCN4A
SCN5A
SCN8A
SCN9A
SCNN1A
SCO2
SCP2
SCUBE3
SDCCAG8
SDHA
SDHAF2
SDHB
SDHC
SDHD
SDR9C7
SEC23A
SEC23B
SELENON
SEMA3A
SEMA3E
SEMA4A
SERAC1
SERPINA1
SERPINA3
SERPINB6
SERPINC1
SERPINE1
SERPINF1
SERPINH1
SERPINI1
SETBP1
SETD2
SETD5
SETX
SF3B4
SGO2
SGSH
SH3BP2
SHANK3
SHBG
SHH
SIM1
SIN3A
SIRT1
SIX1
SKIV2L
SLC11A1
SLC12A2
SLC12A3
SLC12A6
SLC17A5
SLC17A8
SLC19A1
SLC19A3
SLC1A1
SLC1A2
SLC1A3
SLC1A4
SLC22A4
SLC25A13
SLC25A24
SLC25A4
SLC26A2
SLC26A4
SLC26A5
SLC27A4
SLC29A3
SLC2A1
SLC34A1
SLC35C1
SLC39A14
SLC39A4
SLC44A4
SLC4A1
SLC52A2
SLC52A3
SLC5A6
SLC6A3
SLC6A4
SLC7A14
SLC7A7
SLC9A1
SLC9A6
SLCO2A1
SLITRK1
SLITRK6
SMAD2
SMAD3
SMAD4
SMAD9
SMARCA2
SMARCA4
SMARCAL1
SMARCB1
SMARCC2
SMARCD1
SMARCE1
SMC1A
SMC3
SMCHD1
SMN1
SMN2
SMO
SMPD1
SMPX
SMS
SNAI2
SNCA
SNHG28
SNORD115-1
SNORD116@
SNORD116-1
SNRNP200
SNRPE
SNRPN
SNX10
SNX14
SOD1
SOD2
SON
SOS1
SOS2
SOST
SOSTDC1
[truncated: 1,939 more rows]
