# Supplementary material for: Stimulation of hair growth by Tianma Gouteng decoction: Identifying mechanisms based on chemical analysis, systems biology approach, and experimental evaluation
Source: Front Pharmacol. 2022 Dec 16;13:1073392. doi: 10.3389/fphar.2022.1073392 (PMC9802907; doi:10.3389/fphar.2022.1073392)
Supplement: Supplementary file 1 [file DataSheet1.zip › Supplementary date/Supplementary Table S2.xlsx]

## Sheet: Sheet1
Supplementary Table S2---Components of TGD retrieved from the database and corresponding targets
MOL_ID	molecule_name	target_name	Gene names
MOL012286	Betavulgarin	Nitric oxide synthase, inducible	NOS2
MOL012286	Betavulgarin	Prostaglandin G/H synthase 1	PTGS1
MOL012286	Betavulgarin	Thrombin	F2
MOL012286	Betavulgarin	Potassium voltage-gated channel subfamily H member 2	KCNH2
MOL012286	Betavulgarin	Estrogen receptor	ESR1
MOL012286	Betavulgarin	Androgen receptor	AR
MOL012286	Betavulgarin	Sodium channel protein type 5 subunit alpha	SCN5A
MOL012286	Betavulgarin	Peroxisome proliferator activated receptor gamma	PPARG
MOL012286	Betavulgarin	Prostaglandin G/H synthase 2	PTGS2
MOL012286	Betavulgarin	Carbonic anhydrase II	CA2
MOL012286	Betavulgarin	Coagulation factor VII	F7
MOL012286	Betavulgarin	Retinoic acid receptor RXR-alpha	RXRA
MOL012286	Betavulgarin	Estrogen receptor beta	ESR2
MOL012286	Betavulgarin	Dipeptidyl peptidase IV	DPP4
MOL012286	Betavulgarin	Mitogen-activated protein kinase 14	MAPK14
MOL012286	Betavulgarin	Glycogen synthase kinase-3 beta	GSK3B
MOL012286	Betavulgarin	Heat shock protein HSP 90	HSP90AB1
MOL012286	Betavulgarin	Cell division protein kinase 2	CDK2
MOL012286	Betavulgarin	Phosphatidylinositol-4,5-bisphosphate 3-kinase catalytic subunit, gamma isoform	PIK3CG
MOL012286	Betavulgarin	Serine/threonine-protein kinase Chk1	CHEK1
MOL012286	Betavulgarin	Ig gamma-1 chain C region	IGHG1
MOL012286	Betavulgarin	Trypsin-1	PRSS1
MOL012286	Betavulgarin	Calcium-activated potassium channel subunit alpha 1	KCNMA1
MOL012298	Rubrosterone	Mineralocorticoid receptor	NR3C2
MOL000358	beta-sitosterol	Progesterone receptor	PGR
MOL000358	beta-sitosterol	Nuclear receptor coactivator 2	NCOA2
MOL000358	beta-sitosterol	Prostaglandin G/H synthase 1	PTGS1
MOL000358	beta-sitosterol	Prostaglandin G/H synthase 2	PTGS2
MOL000358	beta-sitosterol	Heat shock protein HSP 90	HSP90AB1
MOL000358	beta-sitosterol	Phosphatidylinositol-4,5-bisphosphate 3-kinase catalytic subunit, gamma isoform	PIK3CG
MOL000358	beta-sitosterol	Potassium voltage-gated channel subfamily H member 2	KCNH2
MOL000358	beta-sitosterol	Dopamine D1 receptor	DRD1
MOL000358	beta-sitosterol	Muscarinic acetylcholine receptor M3	CHRM3
MOL000358	beta-sitosterol	Muscarinic acetylcholine receptor M1	CHRM1
MOL000358	beta-sitosterol	Sodium channel protein type 5 subunit alpha	SCN5A
MOL000358	beta-sitosterol	Gamma-aminobutyric-acid receptor alpha-2 subunit	GABRA2
MOL000358	beta-sitosterol	Muscarinic acetylcholine receptor M4	CHRM4
MOL000358	beta-sitosterol	CGMP-inhibited 3',5'-cyclic phosphodiesterase A	PDE3A
MOL000358	beta-sitosterol	5-hydroxytryptamine 2A receptor	HTR2A
MOL000358	beta-sitosterol	Gamma-aminobutyric-acid receptor alpha-5 subunit	GABRA5
MOL000358	beta-sitosterol	Alpha-1A adrenergic receptor	ADRA1A
MOL000358	beta-sitosterol	Gamma-aminobutyric-acid receptor alpha-3 subunit	GABRA3
MOL000358	beta-sitosterol	Muscarinic acetylcholine receptor M2	CHRM2
MOL000358	beta-sitosterol	Alpha-1B adrenergic receptor	ADRA1B
MOL000358	beta-sitosterol	Beta-2 adrenergic receptor	ADRB2
MOL000358	beta-sitosterol	Neuronal acetylcholine receptor subunit alpha-2	CHRNA2
MOL000358	beta-sitosterol	Sodium-dependent serotonin transporter	SLC6A4
MOL000358	beta-sitosterol	Mu-type opioid receptor	OPRM1
MOL000358	beta-sitosterol	Gamma-aminobutyric acid receptor subunit alpha-1	GABRA1
MOL000358	beta-sitosterol	Neuronal acetylcholine receptor protein, alpha-7 chain	CHRNA7
MOL000358	beta-sitosterol	Apoptosis regulator Bcl-2	BCL2
MOL000358	beta-sitosterol	Apoptosis regulator BAX	BAX
MOL000358	beta-sitosterol	Caspase-9	CASP9
MOL000358	beta-sitosterol	Caspase-3	CASP3
MOL000358	beta-sitosterol	Caspase-8	CASP8
MOL000358	beta-sitosterol	Protein kinase C alpha type	PRKCA
MOL000358	beta-sitosterol	Transforming growth factor beta-1	TGFB1
MOL000358	beta-sitosterol	Serum paraoxonase/arylesterase 1	PON1
MOL000358	beta-sitosterol	Microtubule-associated protein 2	MAP2
MOL000098	quercetin	Prostaglandin G/H synthase 1	PTGS1
MOL000098	quercetin	Androgen receptor	AR
MOL000098	quercetin	Peroxisome proliferator activated receptor gamma	PPARG
MOL000098	quercetin	Prostaglandin G/H synthase 2	PTGS2
MOL000098	quercetin	Heat shock protein HSP 90	HSP90AB1
MOL000098	quercetin	Phosphatidylinositol-4,5-bisphosphate 3-kinase catalytic subunit, gamma isoform	PIK3CG
MOL000098	quercetin	Nuclear receptor coactivator 2	NCOA2
MOL000098	quercetin	Dipeptidyl peptidase IV	DPP4
MOL000098	quercetin	Aldose reductase	AKR1B1
MOL000098	quercetin	Trypsin-1	PRSS1
MOL000098	quercetin	DNA topoisomerase II	TOP2A
MOL000098	quercetin	Thrombin	F2
MOL000098	quercetin	Potassium voltage-gated channel subfamily H member 2	KCNH2
MOL000098	quercetin	Sodium channel protein type 5 subunit alpha	SCN5A
MOL000098	quercetin	Beta-2 adrenergic receptor	ADRB2
MOL000098	quercetin	Stromelysin-1	MMP3
MOL000098	quercetin	Coagulation factor VII	F7
MOL000098	quercetin	Nitric-oxide synthase, endothelial	NOS3
MOL000098	quercetin	Retinoic acid receptor RXR-alpha	RXRA
MOL000098	quercetin	Acetylcholinesterase	ACHE
MOL000098	quercetin	Gamma-aminobutyric acid receptor subunit alpha-1	GABRA1
MOL000098	quercetin	Amine oxidase [flavin-containing] B	MAOB
MOL000098	quercetin	Transcription factor p65	RELA
MOL000098	quercetin	Epidermal growth factor receptor	EGFR
MOL000098	quercetin	RAC-alpha serine/threonine-protein kinase	AKT1
MOL000098	quercetin	Vascular endothelial growth factor A	VEGFA
MOL000098	quercetin	G1/S-specific cyclin-D1	CCND1
MOL000098	quercetin	Apoptosis regulator Bcl-2	BCL2
MOL000098	quercetin	Bcl-2-like protein 1	BCL2L1
MOL000098	quercetin	Proto-oncogene c-Fos	FOS
MOL000098	quercetin	Cyclin-dependent kinase inhibitor 1	CDKN1A
MOL000098	quercetin	Apoptosis regulator BAX	BAX
MOL000098	quercetin	Caspase-9	CASP9
MOL000098	quercetin	Urokinase-type plasminogen activator	PLAU
MOL000098	quercetin	72 kDa type IV collagenase	MMP2
MOL000098	quercetin	Matrix metalloproteinase-9	MMP9
MOL000098	quercetin	Mitogen-activated protein kinase 1	MAPK1
MOL000098	quercetin	Interleukin-10	IL10
MOL000098	quercetin	Pro-epidermal growth factor	EGF
MOL000098	quercetin	Retinoblastoma-associated protein	RB1
MOL000098	quercetin	Tumor necrosis factor	TNF
MOL000098	quercetin	Interleukin-6	IL6
MOL000098	quercetin	Cyclin-dependent kinase inhibitor 2A, isoforms 1/2/3	CDKN2A
MOL000098	quercetin	Activator of 90 kDa heat shock protein ATPase homolog 1	AHSA1
MOL000098	quercetin	Caspase-3	CASP3
MOL000098	quercetin	Cellular tumor antigen p53	TP53
MOL000098	quercetin	ETS domain-containing protein Elk-1	ELK1
MOL000098	quercetin	NF-kappa-B inhibitor alpha	NFKBIA
MOL000098	quercetin	NADPH--cytochrome P450 reductase	POR
MOL000098	quercetin	Ornithine decarboxylase	ODC1
MOL000098	quercetin	Xanthine dehydrogenase/oxidase	XDH
MOL000098	quercetin	Caspase-8	CASP8
MOL000098	quercetin	DNA topoisomerase 1	TOP1
MOL000098	quercetin	RAF proto-oncogene serine/threonine-protein kinase	RAF1
MOL000098	quercetin	Superoxide dismutase [Cu-Zn]	SOD1
MOL000098	quercetin	Protein kinase C alpha type	PRKCA
MOL000098	quercetin	Interstitial collagenase	MMP1
MOL000098	quercetin	Hypoxia-inducible factor 1-alpha	HIF1A
MOL000098	quercetin	Signal transducer and activator of transcription 1-alpha/beta	STAT1
MOL000098	quercetin	Protein CBFA2T1	RUNX1T1
MOL000098	quercetin	Cell division control protein 2 homolog	CDK1
MOL000098	quercetin	78 kDa glucose-regulated protein	HSPA5
MOL000098	quercetin	Receptor tyrosine-protein kinase erbB-2	ERBB2
MOL000098	quercetin	Peroxisome proliferator-activated receptor gamma	AVPI1
MOL000098	quercetin	Acetyl-CoA carboxylase 1	ACACA
MOL000098	quercetin	Heme oxygenase 1	HMOX1
MOL000098	quercetin	Cytochrome P450 3A4	CYP3A4
MOL000098	quercetin	Cytochrome P450 1A2	CYP1A2
MOL000098	quercetin	Caveolin-1	CAV1
MOL000098	quercetin	Myc proto-oncogene protein	MYC
MOL000098	quercetin	Tissue factor	F3
MOL000098	quercetin	Gap junction alpha-1 protein	GJA1
MOL000098	quercetin	Cytochrome P450 1A1	CYP1A1
MOL000098	quercetin	Intercellular adhesion molecule 1	ICAM1
MOL000098	quercetin	Interleukin-1 beta	IL1B
MOL000098	quercetin	C-C motif chemokine 2	CCL2
MOL000098	quercetin	E-selectin	SELE
MOL000098	quercetin	Vascular cell adhesion protein 1	VCAM1
MOL000098	quercetin	Prostaglandin E2 receptor EP3 subtype	PTGER3
MOL000098	quercetin	Interleukin-8	CXCL8
MOL000098	quercetin	Protein kinase C beta type	PRKCB
MOL000098	quercetin	Baculoviral IAP repeat-containing protein 5	BIRC5
MOL000098	quercetin	Dual oxidase 2	DUOX2
MOL000098	quercetin	Nitric oxide synthase, endothelial	KRT5
MOL000098	quercetin	Heat shock protein beta-1	HSPB1
MOL000098	quercetin	Transforming growth factor beta-1	TGFB1
MOL000098	quercetin	Estrogen sulfotransferase	SULT1E1
MOL000098	quercetin	Maltase-glucoamylase, intestinal	MGAM
MOL000098	quercetin	Interleukin-2	IL2
MOL000098	quercetin	Nuclear receptor subfamily 1 group I member 2	NR1I2
MOL000098	quercetin	Cytochrome P450 1B1	CYP1B1
MOL000098	quercetin	G2/mitotic-specific cyclin-B1	CCNB1
MOL000098	quercetin	Tissue-type plasminogen activator	PLAT
MOL000098	quercetin	Thrombomodulin	THBD
MOL000098	quercetin	Plasminogen activator inhibitor 1	SERPINE1
MOL000098	quercetin	Collagen alpha-1(I) chain	COL1A1
MOL000098	quercetin	Interferon gamma	IFNG
MOL000098	quercetin	Arachidonate 5-lipoxygenase	ALOX5
MOL000098	quercetin	Phosphatidylinositol-3,4,5-trisphosphate 3-phosphatase and dual-specificity protein phosphatase PTEN	PTEN
MOL000098	quercetin	Interleukin-1 alpha	IL1A
MOL000098	quercetin	Myeloperoxidase	MPO
MOL000098	quercetin	DNA topoisomerase 2-alpha	PSD2
MOL000098	quercetin	Neutrophil cytosol factor 1	NCF1
MOL000098	quercetin	ATP-binding cassette sub-family G member 2	ABCA2
MOL000098	quercetin	Hyaluronan synthase 2	HAS2
MOL000098	quercetin	Glutathione S-transferase P	GSTP1
MOL000098	quercetin	Nuclear factor erythroid 2-related factor 2	NFE2L2
MOL000098	quercetin	Poly [ADP-ribose] polymerase 1	PARP1
MOL000098	quercetin	Aryl hydrocarbon receptor	AHR
MOL000098	quercetin	26S proteasome non-ATPase regulatory subunit 3	PSMD3
MOL000098	quercetin	Solute carrier family 2, facilitated glucose transporter member 4	SLC2A4
MOL000098	quercetin	Collagen alpha-1(III) chain	COL3A1
MOL000098	quercetin	C-X-C motif chemokine 11	CXCL11
MOL000098	quercetin	C-X-C motif chemokine 2	CXCL2
MOL000098	quercetin	DDB1- and CUL4-associated factor 5	DCAF5
MOL000098	quercetin	Nuclear receptor subfamily 1 group I member 3	NR1I3
MOL000098	quercetin	Serine/threonine-protein kinase Chk2	CHEK2
MOL000098	quercetin	Insulin receptor	INSR
MOL000098	quercetin	Claudin-4	CLDN4
MOL000098	quercetin	Peroxisome proliferator-activated receptor alpha	PPARA
MOL000098	quercetin	Peroxisome proliferator-activated receptor delta	PPARD
MOL000098	quercetin	Heat shock factor protein 1	HSF1
MOL000098	quercetin	C-reactive protein	CRP
MOL000098	quercetin	C-X-C motif chemokine 10	CXCL10
MOL000098	quercetin	Inhibitor of nuclear factor kappa-B kinase subunit alpha	CHUK
MOL000098	quercetin	Osteopontin	SPP1
MOL000098	quercetin	Runt-related transcription factor 2	RUNX2
MOL000098	quercetin	Ras association domain-containing protein 1	RASSF1
MOL000098	quercetin	Transcription factor E2F1	E2F1
MOL000098	quercetin	Transcription factor E2F2	E2F2
MOL000098	quercetin	Prostatic acid phosphatase	ACP3
MOL000098	quercetin	Cathepsin D	CTSD
MOL000098	quercetin	Insulin-like growth factor-binding protein 3	IGFBP3
MOL000098	quercetin	Insulin-like growth factor II	IGF2
MOL000098	quercetin	CD40 ligand	CD40LG
MOL000098	quercetin	Interferon regulatory factor 1	IRF1
MOL000098	quercetin	Receptor tyrosine-protein kinase erbB-3	ERBB3
MOL000098	quercetin	Serum paraoxonase/arylesterase 1	PON1
MOL000098	quercetin	Type I iodothyronine deiodinase	DIO1
MOL000098	quercetin	Procollagen C-endopeptidase enhancer 1	PCOLCE
MOL000098	quercetin	Puromycin-sensitive aminopeptidase	NPEPPS
MOL000098	quercetin	Hexokinase-2	HK2
MOL000098	quercetin	Homeobox protein Nkx-3.1	NKX3-1
MOL000098	quercetin	Ras GTPase-activating protein 1	RASA1
MOL000098	quercetin	Glutathione S-transferase Mu 1	GSTM1
MOL000098	quercetin	Glutathione S-transferase Mu 2	GSTM2
MOL012288	Cyasterone	11-beta-hydroxysteroid dehydrogenase 1	HSD11B1
MOL012288	Cyasterone	Cytochrome P450 17A1	CYP17A1
MOL012288	Cyasterone	Carboxylesterase 2	CES2
MOL012288	Cyasterone	Androgen Receptor	AR
MOL012288	Cyasterone	Progesterone receptor	PGR
MOL012288	Cyasterone	Mineralocorticoid receptor	NR3C2
MOL012288	Cyasterone	Protein-tyrosine phosphatase 1B	PTPN1
MOL012288	Cyasterone	11-beta-hydroxysteroid dehydrogenase 2	HSD11B2
MOL012288	Cyasterone	Glycogen synthase kinase-3 beta	GSK3B
MOL012288	Cyasterone	Glucocorticoid receptor	NR3C1
MOL012288	Cyasterone	Aldo-keto reductase family 1 member C2	AKR1C2
MOL012288	Cyasterone	Aldo-keto reductase family 1 member C1	AKR1C1
MOL012288	Cyasterone	Phospholipase A2 group IIA	PLA2G2A
MOL012288	Cyasterone	Thrombin	F2
MOL012288	Cyasterone	Estradiol 17-beta-dehydrogenase 2	HSD17B2
MOL012288	Cyasterone	Protein kinase C alpha	PRKCA
MOL012288	Cyasterone	Trypsin I	PRSS1
MOL012288	Cyasterone	Endothelial PAS domain-containing protein 1	EPAS1
MOL012288	Cyasterone	Cytochrome P450 2C19	CYP2C19
MOL012288	Cyasterone	Prostaglandin E synthase	PTGES
MOL012288	Cyasterone	Cytochrome P450 19A1	CYP19A1
MOL012288	Cyasterone	Cyclooxygenase-2	PTGS2
MOL012288	Cyasterone	Arachidonate 5-lipoxygenase	ALOX5
MOL012288	Cyasterone	Taste receptor type 2 member 31	TAS2R31
MOL012288	Cyasterone	Serine/threonine-protein kinase mTOR	MTOR
MOL012288	Cyasterone	PI3-kinase p110-alpha subunit	PIK3CA
MOL012288	Cyasterone	Protein farnesyltransferase	FNTA
MOL012288	Cyasterone	Protein farnesyltransferase	FNTB
MOL012288	Cyasterone	Potassium-transporting ATPase alpha chain 2	ATP12A
MOL012288	Cyasterone	Prolyl endopeptidase	PREP
MOL012288	Cyasterone	Proteinase-activated receptor 2	F2RL1
MOL012288	Cyasterone	Nitric oxide synthase, inducible (by homology)	NOS2
MOL012288	Cyasterone	Perforin-1	PRF1
MOL012288	Cyasterone	Serine/threonine-protein kinase Aurora-A	AURKA
MOL012288	Cyasterone	MAP kinase ERK2	MAPK1
MOL012288	Cyasterone	Pyruvate dehydrogenase kinase isoform 1	PDK1
MOL012288	Cyasterone	Tubulin--tyrosine ligase	TTL
MOL012288	Cyasterone	Protein kinase C delta	PRKCD
MOL012288	Cyasterone	MAP kinase p38 alpha	MAPK14
MOL012288	Cyasterone	Nuclear receptor subfamily 4 group A member 2	NR4A2
MOL012288	Cyasterone	Mitogen-activated protein kinase kinase kinase 14	MAP3K14
MOL012288	Cyasterone	T-cell protein-tyrosine phosphatase	PTPN2
MOL012288	Cyasterone	Peroxisome proliferator-activated receptor gamma	PPARG
MOL012288	Cyasterone	HMG-CoA reductase	HMGCR
MOL012288	Cyasterone	Dopamine D1 receptor	DRD1
MOL012288	Cyasterone	Serine/threonine-protein kinase PIM1	PIM1
MOL012288	Cyasterone	Dopamine D3 receptor	DRD3
MOL012288	Cyasterone	Serine/threonine-protein kinase PIM2	PIM2
MOL012288	Cyasterone	Phosphoglycerate kinase 1	PGK1
MOL012288	Cyasterone	Bcl-2-related protein A1	BCL2A1
MOL012288	Cyasterone	Serine/threonine-protein kinase Aurora-B	AURKB
MOL012288	Cyasterone	c-Jun N-terminal kinase 1	MAPK8
MOL012288	Cyasterone	Neprilysin (by homology)	MME
MOL012288	Cyasterone	Cyclin-dependent kinase 2	CDK2
MOL012288	Cyasterone	Chymotrypsin C	CTRC
MOL012288	Cyasterone	Serine/threonine-protein kinase Chk1	CHEK1
MOL012288	Cyasterone	Dual specificity phosphatase Cdc25B	CDC25B
MOL012288	Cyasterone	Sorbitol dehydrogenase	SORD
MOL012288	Cyasterone	Microtubule-associated protein 2	MAP2
MOL012288	Cyasterone	Tyrosine-protein kinase SYK	SYK
MOL012288	Cyasterone	Nerve growth factor receptor Trk-A	NTRK1
MOL012288	Cyasterone	Cyclin-dependent kinase 1	CDK1
MOL012288	Cyasterone	Probable G-protein coupled receptor 52	GPR52
MOL012288	Cyasterone	Aldo-keto-reductase family 1 member C3	AKR1C3
MOL012288	Cyasterone	6-phosphofructo-2-kinase/fructose-2,6-bisphosphatase 3	PFKFB3
MOL012288	Cyasterone	Testis-specific androgen-binding protein	SHBG
MOL012288	Cyasterone	Proto-oncogene vav	VAV1
MOL012288	Cyasterone	Serine/threonine-protein kinase receptor R3	ACVRL1
MOL012288	Cyasterone	MAP kinase signal-integrating kinase 2	MKNK2
MOL012288	Cyasterone	Serotonin 1a (5-HT1a) receptor	HTR1A
MOL012288	Cyasterone	Serotonin 2b (5-HT2b) receptor	HTR2B
MOL012288	Cyasterone	Thromboxane-A synthase	TBXAS1
MOL012288	Cyasterone	Aldose reductase (by homology)	AKR1B1
MOL012288	Cyasterone	Monoamine oxidase B	MAOB
MOL012288	Cyasterone	Cytochrome P450 2C9	CYP2C9
MOL012288	Cyasterone	Hepatocyte growth factor receptor	MET
MOL012288	Cyasterone	LIM domain kinase 1	LIMK1
MOL012288	Cyasterone	Cathepsin L	CTSL
MOL012288	Cyasterone	Cathepsin (B and K)	CTSB
MOL012288	Cyasterone	p53-binding protein Mdm-2	MDM2
MOL012288	Cyasterone	Corticotropin releasing factor receptor 1	CRHR1
MOL012288	Cyasterone	Uridine phosphorylase 1 (by homology)	UPP1
MOL012288	Cyasterone	ALK tyrosine kinase receptor	ALK
MOL012288	Cyasterone	Thymidylate synthase (by homology)	TYMS
MOL012288	Cyasterone	Phosphodiesterase 3	PDE3A
MOL012288	Cyasterone	Serine/threonine-protein kinase AKT2	AKT2
MOL012288	Cyasterone	Phosphodiesterase 3B	PDE3B
MOL012288	Cyasterone	Serine/threonine-protein kinase AKT	AKT1
MOL012288	Cyasterone	Serine/threonine-protein kinase AKT	AKT3
MOL012288	Cyasterone	P2X purinoceptor 3	P2RX3
MOL012288	Cyasterone	LIM domain kinase 2	LIMK2
MOL012288	Cyasterone	Fibroblast growth factor receptor 1	FGFR1
MOL012288	Cyasterone	Ephrin receptor	EPHB4
MOL012288	Cyasterone	Thromboxane A2 receptor	TBXA2R
MOL001689	acacetin	Nitric oxide synthase, inducible	NOS2
MOL001689	acacetin	Prostaglandin G/H synthase 1	PTGS1
MOL001689	acacetin	Androgen receptor	AR
MOL001689	acacetin	Prostaglandin G/H synthase 2	PTGS2
MOL001689	acacetin	Dipeptidyl peptidase IV	DPP4
MOL001689	acacetin	Heat shock protein HSP 90	HSP90AB1
MOL001689	acacetin	Cell division protein kinase 2	CDK2
MOL001689	acacetin	Trypsin-1	PRSS1
MOL001689	acacetin	Nuclear receptor coactivator 2	NCOA2
MOL001689	acacetin	Nuclear receptor coactivator 1	NCOA1
MOL001689	acacetin	Phosphatidylinositol-4,5-bisphosphate 3-kinase catalytic subunit, gamma isoform	PIK3CG
MOL001689	acacetin	Serine/threonine-protein kinase Chk1	CHEK1
MOL001689	acacetin	Beta-2 adrenergic receptor	ADRB2
MOL001689	acacetin	CGMP-inhibited 3',5'-cyclic phosphodiesterase A	PDE3A
MOL001689	acacetin	Transcription factor p65	RELA
MOL001689	acacetin	Apoptosis regulator Bcl-2	BCL2
MOL001689	acacetin	Cyclin-dependent kinase inhibitor 1	CDKN1A
MOL001689	acacetin	Apoptosis regulator BAX	BAX
MOL001689	acacetin	Caspase-3	CASP3
MOL001689	acacetin	Cellular tumor antigen p53	TP53
MOL001689	acacetin	Caspase-8	CASP8
MOL001689	acacetin	Fatty acid synthase	FASN
MOL001689	acacetin	Tumor necrosis factor ligand superfamily member 6	FASLG
MOL001689	acacetin	Cytochrome P450 19A1	CYP19A1
MOL000173	wogonin	Nitric oxide synthase, inducible	NOS2
MOL000173	wogonin	Prostaglandin G/H synthase 1	PTGS1
MOL000173	wogonin	Estrogen receptor	ESR1
MOL000173	wogonin	Androgen receptor	AR
MOL000173	wogonin	Sodium channel protein type 5 subunit alpha	SCN5A
MOL000173	wogonin	Peroxisome proliferator activated receptor gamma	PPARG
MOL000173	wogonin	Prostaglandin G/H synthase 2	PTGS2
MOL000173	wogonin	Retinoic acid receptor RXR-alpha	RXRA
MOL000173	wogonin	CGMP-inhibited 3',5'-cyclic phosphodiesterase A	PDE3A
MOL000173	wogonin	Dipeptidyl peptidase IV	DPP4
MOL000173	wogonin	Mitogen-activated protein kinase 14	MAPK14
MOL000173	wogonin	Glycogen synthase kinase-3 beta	GSK3B
MOL000173	wogonin	Heat shock protein HSP 90	HSP90AB1
MOL000173	wogonin	Cell division protein kinase 2	CDK2
MOL000173	wogonin	Phosphatidylinositol-4,5-bisphosphate 3-kinase catalytic subunit, gamma isoform	PIK3CG
MOL000173	wogonin	Serine/threonine-protein kinase Chk1	CHEK1
MOL000173	wogonin	Trypsin-1	PRSS1
MOL000173	wogonin	Beta-2 adrenergic receptor	ADRB2
MOL000173	wogonin	Gamma-aminobutyric acid receptor subunit alpha-1	GABRA1
MOL000173	wogonin	Transcription factor p65	RELA
MOL000173	wogonin	RAC-alpha serine/threonine-protein kinase	AKT1
MOL000173	wogonin	G1/S-specific cyclin-D1	CCND1
MOL000173	wogonin	Apoptosis regulator Bcl-2	BCL2
MOL000173	wogonin	Cyclin-dependent kinase inhibitor 1	CDKN1A
MOL000173	wogonin	Apoptosis regulator BAX	BAX
MOL000173	wogonin	Caspase-9	CASP9
MOL000173	wogonin	Vascular endothelial growth factor receptor 2	KDR
MOL000173	wogonin	Tumor necrosis factor	TNF
MOL000173	wogonin	Interleukin-6	IL6
MOL000173	wogonin	Activator of 90 kDa heat shock protein ATPase homolog 1	AHSA1
MOL000173	wogonin	Caspase-3	CASP3
MOL000173	wogonin	Cellular tumor antigen p53	TP53
MOL000173	wogonin	Bcl-2-binding component 3	SPG11
MOL000173	wogonin	Telomerase protein component 1	TEP1
MOL000173	wogonin	Interstitial collagenase	MMP1
MOL000173	wogonin	C-C motif chemokine 2	CCL2
MOL000173	wogonin	Protein kinase C delta type	PRKCD
MOL000173	wogonin	Prostaglandin E2 receptor EP3 subtype	PTGER3
MOL000173	wogonin	Fibronectin	FN1
MOL000173	wogonin	Interleukin-8	CXCL8
MOL000173	wogonin	Induced myeloid leukemia cell differentiation protein Mcl-1	MCL1
MOL000228	(2R)-7-hydroxy-5-methoxy-2-phenylchroman-4-one	Prostaglandin G/H synthase 1	PTGS1
MOL000228	(2R)-7-hydroxy-5-methoxy-2-phenylchroman-4-one	Dopamine D1 receptor	DRD1
MOL000228	(2R)-7-hydroxy-5-methoxy-2-phenylchroman-4-one	Muscarinic acetylcholine receptor M3	CHRM3
MOL000228	(2R)-7-hydroxy-5-methoxy-2-phenylchroman-4-one	Muscarinic acetylcholine receptor M1	CHRM1
MOL000228	(2R)-7-hydroxy-5-methoxy-2-phenylchroman-4-one	Estrogen receptor	ESR1
MOL000228	(2R)-7-hydroxy-5-methoxy-2-phenylchroman-4-one	Sodium channel protein type 5 subunit alpha	SCN5A
MOL000228	(2R)-7-hydroxy-5-methoxy-2-phenylchroman-4-one	Prostaglandin G/H synthase 2	PTGS2
MOL000228	(2R)-7-hydroxy-5-methoxy-2-phenylchroman-4-one	Retinoic acid receptor RXR-alpha	RXRA
MOL000228	(2R)-7-hydroxy-5-methoxy-2-phenylchroman-4-one	CGMP-inhibited 3',5'-cyclic phosphodiesterase A	PDE3A
MOL000228	(2R)-7-hydroxy-5-methoxy-2-phenylchroman-4-one	Alpha-1A adrenergic receptor	ADRA1A
MOL000228	(2R)-7-hydroxy-5-methoxy-2-phenylchroman-4-one	Alpha-1B adrenergic receptor	ADRA1B
MOL000228	(2R)-7-hydroxy-5-methoxy-2-phenylchroman-4-one	Sodium-dependent dopamine transporter	SLC6A3
MOL000228	(2R)-7-hydroxy-5-methoxy-2-phenylchroman-4-one	Beta-2 adrenergic receptor	ADRB2
MOL000228	(2R)-7-hydroxy-5-methoxy-2-phenylchroman-4-one	Sodium-dependent serotonin transporter	SLC6A4
MOL000228	(2R)-7-hydroxy-5-methoxy-2-phenylchroman-4-one	Gamma-aminobutyric acid receptor subunit alpha-1	GABRA1
MOL000228	(2R)-7-hydroxy-5-methoxy-2-phenylchroman-4-one	Heat shock protein HSP 90	HSP90AB1
MOL000228	(2R)-7-hydroxy-5-methoxy-2-phenylchroman-4-one	Phosphatidylinositol-4,5-bisphosphate 3-kinase catalytic subunit, gamma isoform	PIK3CG
MOL000228	(2R)-7-hydroxy-5-methoxy-2-phenylchroman-4-one	cAMP-dependent protein kinase inhibitor alpha	PKIA
MOL000228	(2R)-7-hydroxy-5-methoxy-2-phenylchroman-4-one	Neuronal acetylcholine receptor protein, alpha-7 chain	CHRNA7
MOL000228	(2R)-7-hydroxy-5-methoxy-2-phenylchroman-4-one	Amine oxidase [flavin-containing] B	MAOB
MOL002714	baicalein	Prostaglandin G/H synthase 1	PTGS1
MOL002714	baicalein	Androgen receptor	AR
MOL002714	baicalein	Prostaglandin G/H synthase 2	PTGS2
MOL002714	baicalein	Heat shock protein HSP 90	HSP90AB1
MOL002714	baicalein	Dipeptidyl peptidase IV	DPP4
MOL002714	baicalein	Phosphatidylinositol-4,5-bisphosphate 3-kinase catalytic subunit, gamma isoform	PIK3CG
MOL002714	baicalein	CGMP-inhibited 3',5'-cyclic phosphodiesterase A	PDE3A
MOL002714	baicalein	Trypsin-1	PRSS1
MOL002714	baicalein	Nuclear receptor coactivator 2	NCOA2
MOL002714	baicalein	Nuclear receptor coactivator 1	NCOA1
MOL002714	baicalein	Transcription factor p65	RELA
MOL002714	baicalein	RAC-alpha serine/threonine-protein kinase	AKT1
MOL002714	baicalein	Vascular endothelial growth factor A	VEGFA
MOL002714	baicalein	Apoptosis regulator Bcl-2	BCL2
MOL002714	baicalein	Proto-oncogene c-Fos	FOS
MOL002714	baicalein	Apoptosis regulator BAX	BAX
MOL002714	baicalein	Matrix metalloproteinase-9	MMP9
MOL002714	baicalein	Caspase-3	CASP3
MOL002714	baicalein	Cellular tumor antigen p53	TP53
MOL002714	baicalein	Hypoxia-inducible factor 1-alpha	HIF1A
MOL002714	baicalein	Fos-related antigen 1	FOSL1
MOL002714	baicalein	Fos-related antigen 2	FOSL2
MOL002714	baicalein	Cell division control protein 2 homolog	CDK1
MOL002714	baicalein	G2/mitotic-specific cyclin-B1	CCNB1
MOL002714	baicalein	Myeloperoxidase	MPO
MOL002714	baicalein	Aryl hydrocarbon receptor	AHR
MOL002714	baicalein	Insulin-like growth factor II	IGF2
MOL002714	baicalein	Cytochrome c	CYCS
MOL002714	baicalein	Arachidonate 12-lipoxygenase, 12S-type	ALOX12
MOL002714	baicalein	Nuclear factor of activated T-cells, cytoplasmic 1	NFATC1
MOL002714	baicalein	Tudor domain-containing protein 7	TDRD7
MOL002714	baicalein	Egl nine homolog 1	EGLN1
MOL002714	baicalein	NADPH oxidase 5	NOX5
MOL002714	baicalein	Fatty acid-binding protein, epidermal	FABP5
MOL002714	baicalein	Apolipoprotein D	APOD
MOL002909	5,7,2,5-tetrahydroxy-8,6-dimethoxyflavone	Nitric oxide synthase, inducible	NOS2
MOL002909	5,7,2,5-tetrahydroxy-8,6-dimethoxyflavone	Thrombin	F2
MOL002909	5,7,2,5-tetrahydroxy-8,6-dimethoxyflavone	Androgen receptor	AR
MOL002909	5,7,2,5-tetrahydroxy-8,6-dimethoxyflavone	Prostaglandin G/H synthase 2	PTGS2
MOL002909	5,7,2,5-tetrahydroxy-8,6-dimethoxyflavone	DNA topoisomerase II	TOP2A
MOL002909	5,7,2,5-tetrahydroxy-8,6-dimethoxyflavone	Dipeptidyl peptidase IV	DPP4
MOL002909	5,7,2,5-tetrahydroxy-8,6-dimethoxyflavone	Glycogen phosphorylase, muscle form	PYGM
MOL002909	5,7,2,5-tetrahydroxy-8,6-dimethoxyflavone	Heat shock protein HSP 90	HSP90AB1
MOL002909	5,7,2,5-tetrahydroxy-8,6-dimethoxyflavone	Trypsin-1	PRSS1
MOL002909	5,7,2,5-tetrahydroxy-8,6-dimethoxyflavone	Nuclear receptor coactivator 2	NCOA2
MOL002909	5,7,2,5-tetrahydroxy-8,6-dimethoxyflavone	Calcium-activated potassium channel subunit alpha 1	KCNMA1
MOL002910	Carthamidin	Prostaglandin G/H synthase 1	PTGS1
MOL002910	Carthamidin	Prostaglandin G/H synthase 2	PTGS2
MOL002910	Carthamidin	Heat shock protein HSP 90	HSP90AB1
MOL002913	Dihydrobaicalin_qt	Prostaglandin G/H synthase 1	PTGS1
MOL002913	Dihydrobaicalin_qt	Prostaglandin G/H synthase 2	PTGS2
MOL002913	Dihydrobaicalin_qt	Heat shock protein HSP 90	HSP90AB1
MOL002914	Eriodyctiol (flavanone)	Prostaglandin G/H synthase 1	PTGS1
MOL002914	Eriodyctiol (flavanone)	Prostaglandin G/H synthase 2	PTGS2
MOL002914	Eriodyctiol (flavanone)	Heat shock protein HSP 90	HSP90AB1
MOL002914	Eriodyctiol (flavanone)	Nuclear receptor coactivator 2	NCOA2
MOL002914	Eriodyctiol (flavanone)	Phosphatidylinositol-4,5-bisphosphate 3-kinase catalytic subunit, gamma isoform	PIK3CG
MOL002914	Eriodyctiol (flavanone)	Glycogen phosphorylase, muscle form	PYGM
MOL002915	Salvigenin	Nitric oxide synthase, inducible	NOS2
MOL002915	Salvigenin	Prostaglandin G/H synthase 1	PTGS1
MOL002915	Salvigenin	Thrombin	F2
MOL002915	Salvigenin	Sodium channel protein type 5 subunit alpha	SCN5A
MOL002915	Salvigenin	Prostaglandin G/H synthase 2	PTGS2
MOL002915	Salvigenin	Nitric-oxide synthase, endothelial	NOS3
MOL002915	Salvigenin	Retinoic acid receptor RXR-alpha	RXRA
MOL002915	Salvigenin	Acetylcholinesterase	ACHE
MOL002915	Salvigenin	Alpha-1B adrenergic receptor	ADRA1B
MOL002915	Salvigenin	Beta-2 adrenergic receptor	ADRB2
MOL002915	Salvigenin	Dipeptidyl peptidase IV	DPP4
MOL002915	Salvigenin	Heat shock protein HSP 90	HSP90AB1
MOL002915	Salvigenin	Ig gamma-1 chain C region	IGHG1
MOL002915	Salvigenin	Trypsin-1	PRSS1
MOL002915	Salvigenin	Nuclear receptor coactivator 2	NCOA2
MOL002915	Salvigenin	Coagulation factor VII	F7
MOL002917	5,2',6'-Trihydroxy-7,8-dimethoxyflavone	Nitric oxide synthase, inducible	NOS2
MOL002917	5,2',6'-Trihydroxy-7,8-dimethoxyflavone	Prostaglandin G/H synthase 1	PTGS1
MOL002917	5,2',6'-Trihydroxy-7,8-dimethoxyflavone	Androgen receptor	AR
MOL002917	5,2',6'-Trihydroxy-7,8-dimethoxyflavone	Sodium channel protein type 5 subunit alpha	SCN5A
MOL002917	5,2',6'-Trihydroxy-7,8-dimethoxyflavone	Prostaglandin G/H synthase 2	PTGS2
MOL002917	5,2',6'-Trihydroxy-7,8-dimethoxyflavone	DNA topoisomerase II	TOP2A
MOL002917	5,2',6'-Trihydroxy-7,8-dimethoxyflavone	Estrogen receptor beta	ESR2
MOL002917	5,2',6'-Trihydroxy-7,8-dimethoxyflavone	Dipeptidyl peptidase IV	DPP4
MOL002917	5,2',6'-Trihydroxy-7,8-dimethoxyflavone	Heat shock protein HSP 90	HSP90AB1
MOL002917	5,2',6'-Trihydroxy-7,8-dimethoxyflavone	Cell division protein kinase 2	CDK2
MOL002917	5,2',6'-Trihydroxy-7,8-dimethoxyflavone	Phosphatidylinositol-4,5-bisphosphate 3-kinase catalytic subunit, gamma isoform	PIK3CG
MOL002917	5,2',6'-Trihydroxy-7,8-dimethoxyflavone	Serine/threonine-protein kinase Chk1	CHEK1
MOL002917	5,2',6'-Trihydroxy-7,8-dimethoxyflavone	Trypsin-1	PRSS1
MOL002917	5,2',6'-Trihydroxy-7,8-dimethoxyflavone	Nuclear receptor coactivator 2	NCOA2
MOL002917	5,2',6'-Trihydroxy-7,8-dimethoxyflavone	Calcium-activated potassium channel subunit alpha 1	KCNMA1
MOL002925	5,7,2',6'-Tetrahydroxyflavone	Prostaglandin G/H synthase 1	PTGS1
MOL002925	5,7,2',6'-Tetrahydroxyflavone	Androgen receptor	AR
MOL002925	5,7,2',6'-Tetrahydroxyflavone	Prostaglandin G/H synthase 2	PTGS2
MOL002925	5,7,2',6'-Tetrahydroxyflavone	Dipeptidyl peptidase IV	DPP4
MOL002925	5,7,2',6'-Tetrahydroxyflavone	Heat shock protein HSP 90	HSP90AB1
MOL002927	Skullcapflavone II	Nitric oxide synthase, inducible	NOS2
MOL002927	Skullcapflavone II	Prostaglandin G/H synthase 1	PTGS1
MOL002927	Skullcapflavone II	Thrombin	F2
MOL002927	Skullcapflavone II	Potassium voltage-gated channel subfamily H member 2	KCNH2
MOL002927	Skullcapflavone II	Androgen receptor	AR
MOL002927	Skullcapflavone II	Sodium channel protein type 5 subunit alpha	SCN5A
MOL002927	Skullcapflavone II	Prostaglandin G/H synthase 2	PTGS2
MOL002927	Skullcapflavone II	Nitric-oxide synthase, endothelial	NOS3
MOL002927	Skullcapflavone II	Coagulation factor VII	F7
MOL002927	Skullcapflavone II	Vascular endothelial growth factor receptor 2	KDR
MOL002927	Skullcapflavone II	Voltage-dependent calcium channel subunit alpha-2/delta-1	CACNA2D1
MOL002927	Skullcapflavone II	DNA topoisomerase II	TOP2A
MOL002927	Skullcapflavone II	Dipeptidyl peptidase IV	DPP4
MOL002927	Skullcapflavone II	Heat shock protein HSP 90	HSP90AB1
MOL002927	Skullcapflavone II	Ig gamma-1 chain C region	IGHG1
MOL002927	Skullcapflavone II	Trypsin-1	PRSS1
MOL002927	Skullcapflavone II	Nuclear receptor coactivator 2	NCOA2
MOL002927	Skullcapflavone II	Nuclear receptor coactivator 1	NCOA1
MOL002927	Skullcapflavone II	Calcium-activated potassium channel subunit alpha 1	KCNMA1
MOL002928	oroxylin a	Nitric oxide synthase, inducible	NOS2
MOL002928	oroxylin a	Prostaglandin G/H synthase 1	PTGS1
MOL002928	oroxylin a	Androgen receptor	AR
MOL002928	oroxylin a	Sodium channel protein type 5 subunit alpha	SCN5A
MOL002928	oroxylin a	Prostaglandin G/H synthase 2	PTGS2
MOL002928	oroxylin a	Retinoic acid receptor RXR-alpha	RXRA
MOL002928	oroxylin a	CGMP-inhibited 3',5'-cyclic phosphodiesterase A	PDE3A
MOL002928	oroxylin a	Alpha-1B adrenergic receptor	ADRA1B
MOL002928	oroxylin a	Beta-2 adrenergic receptor	ADRB2
MOL002928	oroxylin a	Dipeptidyl peptidase IV	DPP4
MOL002928	oroxylin a	Heat shock protein HSP 90	HSP90AB1
MOL002928	oroxylin a	Phosphatidylinositol-4,5-bisphosphate 3-kinase catalytic subunit, gamma isoform	PIK3CG
MOL002928	oroxylin a	Trypsin-1	PRSS1
MOL002928	oroxylin a	Nuclear receptor coactivator 1	NCOA1
MOL002928	oroxylin a	Nuclear receptor coactivator 2	NCOA2
MOL002928	oroxylin a	cAMP-dependent protein kinase inhibitor alpha	PKIA
MOL002928	oroxylin a	Apoptosis regulator Bcl-2	BCL2
MOL002928	oroxylin a	Interleukin-6	IL6
MOL002928	oroxylin a	Caspase-3	CASP3
MOL002928	oroxylin a	Cell division control protein 2 homolog	CDK1
MOL002928	oroxylin a	Cytochrome P450 1A2	CYP1A2
MOL002928	oroxylin a	G2/mitotic-specific cyclin-B1	CCNB1
MOL002928	oroxylin a	Cell division protein kinase 7	CDK7
MOL002928	oroxylin a	Cytochrome P450 2C9	CYP2C9
MOL002932	Panicolin	Nitric oxide synthase, inducible	NOS2
MOL002932	Panicolin	Prostaglandin G/H synthase 1	PTGS1
MOL002932	Panicolin	Androgen receptor	AR
MOL002932	Panicolin	Sodium channel protein type 5 subunit alpha	SCN5A
MOL002932	Panicolin	Prostaglandin G/H synthase 2	PTGS2
MOL002932	Panicolin	Estrogen receptor beta	ESR2
MOL002932	Panicolin	Dipeptidyl peptidase IV	DPP4
MOL002932	Panicolin	Heat shock protein HSP 90	HSP90AB1
MOL002932	Panicolin	Cell division protein kinase 2	CDK2
MOL002932	Panicolin	Serine/threonine-protein kinase Chk1	CHEK1
MOL002932	Panicolin	Trypsin-1	PRSS1
MOL002932	Panicolin	Phosphatidylinositol-4,5-bisphosphate 3-kinase catalytic subunit, gamma isoform	PIK3CG
MOL002932	Panicolin	Nuclear receptor coactivator 1	NCOA1
MOL002933	5,7,4'-Trihydroxy-8-methoxyflavone	Nitric oxide synthase, inducible	NOS2
MOL002933	5,7,4'-Trihydroxy-8-methoxyflavone	Prostaglandin G/H synthase 1	PTGS1
MOL002933	5,7,4'-Trihydroxy-8-methoxyflavone	Estrogen receptor	ESR1
MOL002933	5,7,4'-Trihydroxy-8-methoxyflavone	Androgen receptor	AR
MOL002933	5,7,4'-Trihydroxy-8-methoxyflavone	Peroxisome proliferator activated receptor gamma	PPARG
MOL002933	5,7,4'-Trihydroxy-8-methoxyflavone	Prostaglandin G/H synthase 2	PTGS2
MOL002933	5,7,4'-Trihydroxy-8-methoxyflavone	Dipeptidyl peptidase IV	DPP4
MOL002933	5,7,4'-Trihydroxy-8-methoxyflavone	Glycogen phosphorylase, muscle form	PYGM
MOL002933	5,7,4'-Trihydroxy-8-methoxyflavone	Mitogen-activated protein kinase 14	MAPK14
MOL002933	5,7,4'-Trihydroxy-8-methoxyflavone	Glycogen synthase kinase-3 beta	GSK3B
MOL002933	5,7,4'-Trihydroxy-8-methoxyflavone	Heat shock protein HSP 90	HSP90AB1
MOL002933	5,7,4'-Trihydroxy-8-methoxyflavone	Cell division protein kinase 2	CDK2
MOL002933	5,7,4'-Trihydroxy-8-methoxyflavone	Phosphatidylinositol-4,5-bisphosphate 3-kinase catalytic subunit, gamma isoform	PIK3CG
MOL002933	5,7,4'-Trihydroxy-8-methoxyflavone	Serine/threonine-protein kinase Chk1	CHEK1
MOL002933	5,7,4'-Trihydroxy-8-methoxyflavone	Trypsin-1	PRSS1
MOL002933	5,7,4'-Trihydroxy-8-methoxyflavone	Nuclear receptor coactivator 2	NCOA2
MOL002934	NEOBAICALEIN	Nitric oxide synthase, inducible	NOS2
MOL002934	NEOBAICALEIN	Thrombin	F2
MOL002934	NEOBAICALEIN	Potassium voltage-gated channel subfamily H member 2	KCNH2
MOL002934	NEOBAICALEIN	Estrogen receptor	ESR1
MOL002934	NEOBAICALEIN	Androgen receptor	AR
MOL002934	NEOBAICALEIN	Sodium channel protein type 5 subunit alpha	SCN5A
MOL002934	NEOBAICALEIN	Peroxisome proliferator activated receptor gamma	PPARG
MOL002934	NEOBAICALEIN	Prostaglandin G/H synthase 2	PTGS2
MOL002934	NEOBAICALEIN	Coagulation factor VII	F7
MOL002934	NEOBAICALEIN	DNA topoisomerase II	TOP2A
MOL002934	NEOBAICALEIN	Estrogen receptor beta	ESR2
MOL002934	NEOBAICALEIN	Dipeptidyl peptidase IV	DPP4
MOL002934	NEOBAICALEIN	Glycogen phosphorylase, muscle form	PYGM
MOL002934	NEOBAICALEIN	Glycogen synthase kinase-3 beta	GSK3B
MOL002934	NEOBAICALEIN	Heat shock protein HSP 90	HSP90AB1
MOL002934	NEOBAICALEIN	Serine/threonine-protein kinase Chk1	CHEK1
MOL002934	NEOBAICALEIN	Trypsin-1	PRSS1
MOL002934	NEOBAICALEIN	Nuclear receptor coactivator 2	NCOA2
MOL002934	NEOBAICALEIN	Calcium-activated potassium channel subunit alpha 1	KCNMA1
MOL002937	DIHYDROOROXYLIN	Prostaglandin G/H synthase 1	PTGS1
MOL002937	DIHYDROOROXYLIN	Sodium channel protein type 5 subunit alpha	SCN5A
MOL002937	DIHYDROOROXYLIN	Prostaglandin G/H synthase 2	PTGS2
MOL002937	DIHYDROOROXYLIN	Retinoic acid receptor RXR-alpha	RXRA
MOL002937	DIHYDROOROXYLIN	CGMP-inhibited 3',5'-cyclic phosphodiesterase A	PDE3A
MOL002937	DIHYDROOROXYLIN	Alpha-1B adrenergic receptor	ADRA1B
MOL002937	DIHYDROOROXYLIN	Beta-2 adrenergic receptor	ADRB2
MOL002937	DIHYDROOROXYLIN	Heat shock protein HSP 90	HSP90AB1
MOL002937	DIHYDROOROXYLIN	Nuclear receptor coactivator 1	NCOA1
MOL000358	beta-sitosterol	Progesterone receptor	PGR
MOL000358	beta-sitosterol	Nuclear receptor coactivator 2	NCOA2
MOL000358	beta-sitosterol	Prostaglandin G/H synthase 1	PTGS1
MOL000358	beta-sitosterol	Prostaglandin G/H synthase 2	PTGS2
MOL000358	beta-sitosterol	Heat shock protein HSP 90	HSP90AB1
MOL000358	beta-sitosterol	Phosphatidylinositol-4,5-bisphosphate 3-kinase catalytic subunit, gamma isoform	PIK3CG
MOL000358	beta-sitosterol	Potassium voltage-gated channel subfamily H member 2	KCNH2
MOL000358	beta-sitosterol	Dopamine D1 receptor	DRD1
MOL000358	beta-sitosterol	Muscarinic acetylcholine receptor M3	CHRM3
MOL000358	beta-sitosterol	Muscarinic acetylcholine receptor M1	CHRM1
MOL000358	beta-sitosterol	Sodium channel protein type 5 subunit alpha	SCN5A
MOL000358	beta-sitosterol	Gamma-aminobutyric-acid receptor alpha-2 subunit	GABRA2
MOL000358	beta-sitosterol	Muscarinic acetylcholine receptor M4	CHRM4
MOL000358	beta-sitosterol	CGMP-inhibited 3',5'-cyclic phosphodiesterase A	PDE3A
MOL000358	beta-sitosterol	5-hydroxytryptamine 2A receptor	HTR2A
MOL000358	beta-sitosterol	Gamma-aminobutyric-acid receptor alpha-5 subunit	GABRA5
MOL000358	beta-sitosterol	Alpha-1A adrenergic receptor	ADRA1A
MOL000358	beta-sitosterol	Gamma-aminobutyric-acid receptor alpha-3 subunit	GABRA3
MOL000358	beta-sitosterol	Muscarinic acetylcholine receptor M2	CHRM2
MOL000358	beta-sitosterol	Alpha-1B adrenergic receptor	ADRA1B
MOL000358	beta-sitosterol	Beta-2 adrenergic receptor	ADRB2
MOL000358	beta-sitosterol	Neuronal acetylcholine receptor subunit alpha-2	CHRNA2
MOL000358	beta-sitosterol	Sodium-dependent serotonin transporter	SLC6A4
MOL000358	beta-sitosterol	Mu-type opioid receptor	OPRM1
MOL000358	beta-sitosterol	Gamma-aminobutyric acid receptor subunit alpha-1	GABRA1
MOL000358	beta-sitosterol	Neuronal acetylcholine receptor protein, alpha-7 chain	CHRNA7
MOL000358	beta-sitosterol	Apoptosis regulator Bcl-2	BCL2
MOL000358	beta-sitosterol	Apoptosis regulator BAX	BAX
MOL000358	beta-sitosterol	Caspase-9	CASP9
MOL000358	beta-sitosterol	Caspase-3	CASP3
MOL000358	beta-sitosterol	Caspase-8	CASP8
MOL000358	beta-sitosterol	Protein kinase C alpha type	PRKCA
MOL000358	beta-sitosterol	Transforming growth factor beta-1	TGFB1
MOL000358	beta-sitosterol	Serum paraoxonase/arylesterase 1	PON1
MOL000358	beta-sitosterol	Microtubule-associated protein 2	MAP2
MOL000359	sitosterol	Progesterone receptor	PGR
MOL000359	sitosterol	Nuclear receptor coactivator 2	NCOA2
MOL000359	sitosterol	Mineralocorticoid receptor	NR3C2
MOL000525	Norwogonin	Nitric oxide synthase, inducible	NOS2
MOL000525	Norwogonin	Prostaglandin G/H synthase 1	PTGS1
MOL000525	Norwogonin	Androgen receptor	AR
MOL000525	Norwogonin	Peroxisome proliferator activated receptor gamma	PPARG
MOL000525	Norwogonin	Prostaglandin G/H synthase 2	PTGS2
MOL000525	Norwogonin	CGMP-inhibited 3',5'-cyclic phosphodiesterase A	PDE3A
MOL000525	Norwogonin	Dipeptidyl peptidase IV	DPP4
MOL000525	Norwogonin	Heat shock protein HSP 90	HSP90AB1
MOL000525	Norwogonin	Cell division protein kinase 2	CDK2
MOL000525	Norwogonin	Phosphatidylinositol-4,5-bisphosphate 3-kinase catalytic subunit, gamma isoform	PIK3CG
MOL000525	Norwogonin	Serine/threonine-protein kinase Chk1	CHEK1
MOL000552	5,2'-Dihydroxy-6,7,8-trimethoxyflavone	Nitric oxide synthase, inducible	NOS2
MOL000552	5,2'-Dihydroxy-6,7,8-trimethoxyflavone	Prostaglandin G/H synthase 1	PTGS1
MOL000552	5,2'-Dihydroxy-6,7,8-trimethoxyflavone	Thrombin	F2
MOL000552	5,2'-Dihydroxy-6,7,8-trimethoxyflavone	Potassium voltage-gated channel subfamily H member 2	KCNH2
MOL000552	5,2'-Dihydroxy-6,7,8-trimethoxyflavone	Androgen receptor	AR
MOL000552	5,2'-Dihydroxy-6,7,8-trimethoxyflavone	Sodium channel protein type 5 subunit alpha	SCN5A
MOL000552	5,2'-Dihydroxy-6,7,8-trimethoxyflavone	Prostaglandin G/H synthase 2	PTGS2
MOL000552	5,2'-Dihydroxy-6,7,8-trimethoxyflavone	Nitric-oxide synthase, endothelial	NOS3
MOL000552	5,2'-Dihydroxy-6,7,8-trimethoxyflavone	Coagulation factor VII	F7
MOL000552	5,2'-Dihydroxy-6,7,8-trimethoxyflavone	DNA topoisomerase II	TOP2A
MOL000552	5,2'-Dihydroxy-6,7,8-trimethoxyflavone	Estrogen receptor beta	ESR2
MOL000552	5,2'-Dihydroxy-6,7,8-trimethoxyflavone	Dipeptidyl peptidase IV	DPP4
MOL000552	5,2'-Dihydroxy-6,7,8-trimethoxyflavone	Peroxisome proliferator activated receptor delta	PPARD
MOL000552	5,2'-Dihydroxy-6,7,8-trimethoxyflavone	Heat shock protein HSP 90	HSP90AB1
MOL000552	5,2'-Dihydroxy-6,7,8-trimethoxyflavone	Trypsin-1	PRSS1
MOL000552	5,2'-Dihydroxy-6,7,8-trimethoxyflavone	Nuclear receptor coactivator 2	NCOA2
MOL000552	5,2'-Dihydroxy-6,7,8-trimethoxyflavone	Vascular endothelial growth factor receptor 2	KDR
MOL000552	5,2'-Dihydroxy-6,7,8-trimethoxyflavone	Nuclear receptor coactivator 1	NCOA1
MOL000552	5,2'-Dihydroxy-6,7,8-trimethoxyflavone	Calcium-activated potassium channel subunit alpha 1	KCNMA1
MOL000073	ent-Epicatechin	Prostaglandin G/H synthase 1	PTGS1
MOL000073	ent-Epicatechin	Estrogen receptor	ESR1
MOL000073	ent-Epicatechin	Prostaglandin G/H synthase 2	PTGS2
MOL000073	ent-Epicatechin	Heat shock protein HSP 90	HSP90AB1
MOL000449	Stigmasterol	Progesterone receptor	PGR
MOL000449	Stigmasterol	Mineralocorticoid receptor	NR3C2
MOL000449	Stigmasterol	Nuclear receptor coactivator 2	NCOA2
MOL000449	Stigmasterol	Alcohol dehydrogenase 1C	ADH1C
MOL000449	Stigmasterol	Ig gamma-1 chain C region	IGHG1
MOL000449	Stigmasterol	Retinoic acid receptor RXR-alpha	RXRA
MOL000449	Stigmasterol	Nuclear receptor coactivator 1	NCOA1
MOL000449	Stigmasterol	Prostaglandin G/H synthase 1	PTGS1
MOL000449	Stigmasterol	Prostaglandin G/H synthase 2	PTGS2
MOL000449	Stigmasterol	Alpha-2A adrenergic receptor	ADRA2A
MOL000449	Stigmasterol	Sodium-dependent noradrenaline transporter	SLC6A2
MOL000449	Stigmasterol	Sodium-dependent dopamine transporter	SLC6A3
MOL000449	Stigmasterol	Beta-2 adrenergic receptor	ADRB2
MOL000449	Stigmasterol	Aldose reductase	AKR1B1
MOL000449	Stigmasterol	Urokinase-type plasminogen activator	PLAU
MOL000449	Stigmasterol	Leukotriene A-4 hydrolase	LTA4H
MOL000449	Stigmasterol	Amine oxidase [flavin-containing] B	MAOB
MOL000449	Stigmasterol	Amine oxidase [flavin-containing] A	MAOA
MOL000449	Stigmasterol	Chymotrypsinogen B	CTRB1
MOL000449	Stigmasterol	Muscarinic acetylcholine receptor M3	CHRM3
MOL000449	Stigmasterol	Muscarinic acetylcholine receptor M1	CHRM1
MOL000449	Stigmasterol	Beta-1 adrenergic receptor	ADRB1
MOL000449	Stigmasterol	Sodium channel protein type 5 subunit alpha	SCN5A
MOL000449	Stigmasterol	5-hydroxytryptamine 2A receptor	HTR2A
MOL000449	Stigmasterol	Alpha-1A adrenergic receptor	ADRA1A
MOL000449	Stigmasterol	Gamma-aminobutyric-acid receptor alpha-3 subunit	GABRA3
MOL000449	Stigmasterol	Muscarinic acetylcholine receptor M2	CHRM2
MOL000449	Stigmasterol	Alpha-1B adrenergic receptor	ADRA1B
MOL000449	Stigmasterol	Gamma-aminobutyric acid receptor subunit alpha-1	GABRA1
MOL000449	Stigmasterol	Neuronal acetylcholine receptor protein, alpha-7 chain	CHRNA7
MOL001458	coptisine	Nitric oxide synthase, inducible	NOS2
MOL001458	coptisine	Prostaglandin G/H synthase 1	PTGS1
MOL001458	coptisine	Potassium voltage-gated channel subfamily H member 2	KCNH2
MOL001458	coptisine	Estrogen receptor	ESR1
MOL001458	coptisine	Androgen receptor	AR
MOL001458	coptisine	Sodium channel protein type 5 subunit alpha	SCN5A
MOL001458	coptisine	Prostaglandin G/H synthase 2	PTGS2
MOL001458	coptisine	Nitric-oxide synthase, endothelial	NOS3
MOL001458	coptisine	Trypsin-1	PRSS1
MOL001490	bis[(2S)-2-ethylhexyl] benzene-1,2-dicarboxylate	Sodium channel protein type 5 subunit alpha	SCN5A
MOL002879	Diop	Sodium channel protein type 5 subunit alpha	SCN5A
MOL002879	Diop	Beta-2 adrenergic receptor	ADRB2
MOL002879	Diop	Muscarinic acetylcholine receptor M3	CHRM3
MOL002897	epiberberine	Nitric oxide synthase, inducible	NOS2
MOL002897	epiberberine	Potassium voltage-gated channel subfamily H member 2	KCNH2
MOL002897	epiberberine	Estrogen receptor	ESR1
MOL002897	epiberberine	Androgen receptor	AR
MOL002897	epiberberine	Prostaglandin G/H synthase 2	PTGS2
MOL002897	epiberberine	Nitric-oxide synthase, endothelial	NOS3
MOL002897	epiberberine	Retinoic acid receptor RXR-alpha	RXRA
MOL002897	epiberberine	Trypsin-1	PRSS1
MOL002897	epiberberine	Nuclear receptor coactivator 2	NCOA2
MOL002897	epiberberine	cAMP and cAMP-inhibited cGMP 3',5'-cyclic phosphodiesterase 10A	PDE10A
MOL008206	Moslosooflavone	Nitric oxide synthase, inducible	NOS2
MOL008206	Moslosooflavone	Prostaglandin G/H synthase 1	PTGS1
MOL008206	Moslosooflavone	Thrombin	F2
MOL008206	Moslosooflavone	Androgen receptor	AR
MOL008206	Moslosooflavone	Sodium channel protein type 5 subunit alpha	SCN5A
MOL008206	Moslosooflavone	Peroxisome proliferator activated receptor gamma	PPARG
MOL008206	Moslosooflavone	Prostaglandin G/H synthase 2	PTGS2
MOL008206	Moslosooflavone	Retinoic acid receptor RXR-alpha	RXRA
MOL008206	Moslosooflavone	Estrogen receptor beta	ESR2
MOL008206	Moslosooflavone	Gamma-aminobutyric acid receptor subunit alpha-1	GABRA1
MOL008206	Moslosooflavone	Dipeptidyl peptidase IV	DPP4
MOL008206	Moslosooflavone	Mitogen-activated protein kinase 14	MAPK14
MOL008206	Moslosooflavone	Glycogen synthase kinase-3 beta	GSK3B
MOL008206	Moslosooflavone	Heat shock protein HSP 90	HSP90AB1
MOL008206	Moslosooflavone	Cell division protein kinase 2	CDK2
MOL008206	Moslosooflavone	Phosphatidylinositol-4,5-bisphosphate 3-kinase catalytic subunit, gamma isoform	PIK3CG
MOL008206	Moslosooflavone	Serine/threonine-protein kinase Chk1	CHEK1
MOL008206	Moslosooflavone	Trypsin-1	PRSS1
MOL008206	Moslosooflavone	Nuclear receptor coactivator 1	NCOA1
MOL008206	Moslosooflavone	Calcium-activated potassium channel subunit alpha 1	KCNMA1
MOL008206	Moslosooflavone	Alpha-1B adrenergic receptor	ADRA1B
MOL008206	Moslosooflavone	Beta-2 adrenergic receptor	ADRB2
MOL008206	Moslosooflavone	Neuronal acetylcholine receptor protein, alpha-7 chain	CHRNA7
MOL010415	11,13-Eicosadienoic acid, methyl ester	Nuclear receptor coactivator 2	NCOA2
MOL012245	5,7,4'-trihydroxy-6-methoxyflavanone	Prostaglandin G/H synthase 1	PTGS1
MOL012245	5,7,4'-trihydroxy-6-methoxyflavanone	Prostaglandin G/H synthase 2	PTGS2
MOL012245	5,7,4'-trihydroxy-6-methoxyflavanone	Carbonic anhydrase II	CA2
MOL012245	5,7,4'-trihydroxy-6-methoxyflavanone	Heat shock protein HSP 90	HSP90AB1
MOL012246	5,7,4'-trihydroxy-8-methoxyflavanone	Prostaglandin G/H synthase 1	PTGS1
MOL012246	5,7,4'-trihydroxy-8-methoxyflavanone	Prostaglandin G/H synthase 2	PTGS2
MOL012246	5,7,4'-trihydroxy-8-methoxyflavanone	Carbonic anhydrase II	CA2
MOL012246	5,7,4'-trihydroxy-8-methoxyflavanone	Heat shock protein HSP 90	HSP90AB1
MOL012246	5,7,4'-trihydroxy-8-methoxyflavanone	Phosphatidylinositol-4,5-bisphosphate 3-kinase catalytic subunit, gamma isoform	PIK3CG
MOL012266	rivularin	Nitric oxide synthase, inducible	NOS2
MOL012266	rivularin	Prostaglandin G/H synthase 1	PTGS1
MOL012266	rivularin	Thrombin	F2
MOL012266	rivularin	Potassium voltage-gated channel subfamily H member 2	KCNH2
MOL012266	rivularin	Androgen receptor	AR
MOL012266	rivularin	Sodium channel protein type 5 subunit alpha	SCN5A
MOL012266	rivularin	Prostaglandin G/H synthase 2	PTGS2
MOL012266	rivularin	Nitric-oxide synthase, endothelial	NOS3
MOL012266	rivularin	Carbonic anhydrase II	CA2
MOL012266	rivularin	Coagulation factor VII	F7
MOL012266	rivularin	Vascular endothelial growth factor receptor 2	KDR
MOL012266	rivularin	Retinoic acid receptor RXR-alpha	RXRA
MOL012266	rivularin	DNA topoisomerase II	TOP2A
MOL012266	rivularin	Estrogen receptor beta	ESR2
MOL012266	rivularin	Dipeptidyl peptidase IV	DPP4
MOL012266	rivularin	Heat shock protein HSP 90	HSP90AB1
MOL012266	rivularin	Trypsin-1	PRSS1
MOL012266	rivularin	Nuclear receptor coactivator 2	NCOA2
MOL012266	rivularin	Nuclear receptor coactivator 1	NCOA1
MOL012266	rivularin	Calcium-activated potassium channel subunit alpha 1	KCNMA1
MOL002935	Baicalin	DNA topoisomerase II	TOP2A
MOL000359	sitosterol	Progesterone receptor	PGR
MOL000359	sitosterol	Nuclear receptor coactivator 2	NCOA2
MOL000359	sitosterol	Mineralocorticoid receptor	NR3C2
MOL000098	quercetin	Prostaglandin G/H synthase 1	PTGS1
MOL000098	quercetin	Androgen receptor	AR
MOL000098	quercetin	Peroxisome proliferator activated receptor gamma	PPARG
MOL000098	quercetin	Prostaglandin G/H synthase 2	PTGS2
MOL000098	quercetin	Heat shock protein HSP 90	HSP90AB1
MOL000098	quercetin	Phosphatidylinositol-4,5-bisphosphate 3-kinase catalytic subunit, gamma isoform	PIK3CG
MOL000098	quercetin	Nuclear receptor coactivator 2	NCOA2
MOL000098	quercetin	Dipeptidyl peptidase IV	DPP4
MOL000098	quercetin	Aldose reductase	AKR1B1
MOL000098	quercetin	Trypsin-1	PRSS1
MOL000098	quercetin	DNA topoisomerase II	TOP2A
MOL000098	quercetin	Thrombin	F2
MOL000098	quercetin	Potassium voltage-gated channel subfamily H member 2	KCNH2
MOL000098	quercetin	Sodium channel protein type 5 subunit alpha	SCN5A
MOL000098	quercetin	Beta-2 adrenergic receptor	ADRB2
MOL000098	quercetin	Stromelysin-1	MMP3
MOL000098	quercetin	Coagulation factor VII	F7
MOL000098	quercetin	Nitric-oxide synthase, endothelial	NOS3
MOL000098	quercetin	Retinoic acid receptor RXR-alpha	RXRA
MOL000098	quercetin	Acetylcholinesterase	ACHE
MOL000098	quercetin	Gamma-aminobutyric acid receptor subunit alpha-1	GABRA1
MOL000098	quercetin	Amine oxidase [flavin-containing] B	MAOB
MOL000098	quercetin	Transcription factor p65	RELA
MOL000098	quercetin	Epidermal growth factor receptor	EGFR
MOL000098	quercetin	RAC-alpha serine/threonine-protein kinase	AKT1
MOL000098	quercetin	Vascular endothelial growth factor A	VEGFA
MOL000098	quercetin	G1/S-specific cyclin-D1	CCND1
MOL000098	quercetin	Apoptosis regulator Bcl-2	BCL2
MOL000098	quercetin	Bcl-2-like protein 1	BCL2L1
MOL000098	quercetin	Proto-oncogene c-Fos	FOS
MOL000098	quercetin	Cyclin-dependent kinase inhibitor 1	CDKN1A
MOL000098	quercetin	Apoptosis regulator BAX	BAX
MOL000098	quercetin	Caspase-9	CASP9
MOL000098	quercetin	Urokinase-type plasminogen activator	PLAU
MOL000098	quercetin	72 kDa type IV collagenase	MMP2
MOL000098	quercetin	Matrix metalloproteinase-9	MMP9
MOL000098	quercetin	Mitogen-activated protein kinase 1	MAPK1
MOL000098	quercetin	Interleukin-10	IL10
MOL000098	quercetin	Pro-epidermal growth factor	EGF
MOL000098	quercetin	Retinoblastoma-associated protein	RB1
MOL000098	quercetin	Tumor necrosis factor	TNF
MOL000098	quercetin	Interleukin-6	IL6
MOL000098	quercetin	Cyclin-dependent kinase inhibitor 2A, isoforms 1/2/3	CDKN2A
MOL000098	quercetin	Activator of 90 kDa heat shock protein ATPase homolog 1	AHSA1
MOL000098	quercetin	Caspase-3	CASP3
MOL000098	quercetin	Cellular tumor antigen p53	TP53
MOL000098	quercetin	ETS domain-containing protein Elk-1	ELK1
MOL000098	quercetin	NF-kappa-B inhibitor alpha	NFKBIA
MOL000098	quercetin	NADPH--cytochrome P450 reductase	POR
MOL000098	quercetin	Ornithine decarboxylase	ODC1
MOL000098	quercetin	Xanthine dehydrogenase/oxidase	XDH
MOL000098	quercetin	Caspase-8	CASP8
MOL000098	quercetin	DNA topoisomerase 1	TOP1
MOL000098	quercetin	RAF proto-oncogene serine/threonine-protein kinase	RAF1
MOL000098	quercetin	Superoxide dismutase [Cu-Zn]	SOD1
MOL000098	quercetin	Protein kinase C alpha type	PRKCA
MOL000098	quercetin	Interstitial collagenase	MMP1
MOL000098	quercetin	Hypoxia-inducible factor 1-alpha	HIF1A
MOL000098	quercetin	Signal transducer and activator of transcription 1-alpha/beta	STAT1
MOL000098	quercetin	Protein CBFA2T1	RUNX1T1
MOL000098	quercetin	Cell division control protein 2 homolog	CDK1
MOL000098	quercetin	78 kDa glucose-regulated protein	HSPA5
MOL000098	quercetin	Receptor tyrosine-protein kinase erbB-2	ERBB2
MOL000098	quercetin	Peroxisome proliferator-activated receptor gamma	AVPI1
MOL000098	quercetin	Acetyl-CoA carboxylase 1	ACACA
MOL000098	quercetin	Heme oxygenase 1	HMOX1
MOL000098	quercetin	Cytochrome P450 3A4	CYP3A4
MOL000098	quercetin	Cytochrome P450 1A2	CYP1A2
MOL000098	quercetin	Caveolin-1	CAV1
MOL000098	quercetin	Myc proto-oncogene protein	MYC
MOL000098	quercetin	Tissue factor	F3
MOL000098	quercetin	Gap junction alpha-1 protein	GJA1
MOL000098	quercetin	Cytochrome P450 1A1	CYP1A1
MOL000098	quercetin	Intercellular adhesion molecule 1	ICAM1
MOL000098	quercetin	Interleukin-1 beta	IL1B
MOL000098	quercetin	C-C motif chemokine 2	CCL2
MOL000098	quercetin	E-selectin	SELE
MOL000098	quercetin	Vascular cell adhesion protein 1	VCAM1
MOL000098	quercetin	Prostaglandin E2 receptor EP3 subtype	PTGER3
MOL000098	quercetin	Interleukin-8	CXCL8
MOL000098	quercetin	Protein kinase C beta type	PRKCB
MOL000098	quercetin	Baculoviral IAP repeat-containing protein 5	BIRC5
MOL000098	quercetin	Dual oxidase 2	DUOX2
MOL000098	quercetin	Nitric oxide synthase, endothelial	KRT5
MOL000098	quercetin	Heat shock protein beta-1	HSPB1
MOL000098	quercetin	Transforming growth factor beta-1	TGFB1
MOL000098	quercetin	Estrogen sulfotransferase	SULT1E1
MOL000098	quercetin	Maltase-glucoamylase, intestinal	MGAM
MOL000098	quercetin	Interleukin-2	IL2
MOL000098	quercetin	Nuclear receptor subfamily 1 group I member 2	NR1I2
MOL000098	quercetin	Cytochrome P450 1B1	CYP1B1
MOL000098	quercetin	G2/mitotic-specific cyclin-B1	CCNB1
MOL000098	quercetin	Tissue-type plasminogen activator	PLAT
MOL000098	quercetin	Thrombomodulin	THBD
MOL000098	quercetin	Plasminogen activator inhibitor 1	SERPINE1
MOL000098	quercetin	Collagen alpha-1(I) chain	COL1A1
MOL000098	quercetin	Interferon gamma	IFNG
MOL000098	quercetin	Arachidonate 5-lipoxygenase	ALOX5
MOL000098	quercetin	Phosphatidylinositol-3,4,5-trisphosphate 3-phosphatase and dual-specificity protein phosphatase PTEN	PTEN
MOL000098	quercetin	Interleukin-1 alpha	IL1A
MOL000098	quercetin	Myeloperoxidase	MPO
MOL000098	quercetin	DNA topoisomerase 2-alpha	PSD2
MOL000098	quercetin	Neutrophil cytosol factor 1	NCF1
MOL000098	quercetin	ATP-binding cassette sub-family G member 2	ABCA2
MOL000098	quercetin	Hyaluronan synthase 2	HAS2
MOL000098	quercetin	Glutathione S-transferase P	GSTP1
MOL000098	quercetin	Nuclear factor erythroid 2-related factor 2	NFE2L2
MOL000098	quercetin	Poly [ADP-ribose] polymerase 1	PARP1
MOL000098	quercetin	Aryl hydrocarbon receptor	AHR
MOL000098	quercetin	26S proteasome non-ATPase regulatory subunit 3	PSMD3
MOL000098	quercetin	Solute carrier family 2, facilitated glucose transporter member 4	SLC2A4
MOL000098	quercetin	Collagen alpha-1(III) chain	COL3A1
MOL000098	quercetin	C-X-C motif chemokine 11	CXCL11
MOL000098	quercetin	C-X-C motif chemokine 2	CXCL2
MOL000098	quercetin	DDB1- and CUL4-associated factor 5	DCAF5
MOL000098	quercetin	Nuclear receptor subfamily 1 group I member 3	NR1I3
MOL000098	quercetin	Serine/threonine-protein kinase Chk2	CHEK2
MOL000098	quercetin	Insulin receptor	INSR
MOL000098	quercetin	Claudin-4	CLDN4
MOL000098	quercetin	Peroxisome proliferator-activated receptor alpha	PPARA
MOL000098	quercetin	Peroxisome proliferator-activated receptor delta	PPARD
MOL000098	quercetin	Heat shock factor protein 1	HSF1
MOL000098	quercetin	C-reactive protein	CRP
MOL000098	quercetin	C-X-C motif chemokine 10	CXCL10
MOL000098	quercetin	Inhibitor of nuclear factor kappa-B kinase subunit alpha	CHUK
MOL000098	quercetin	Osteopontin	SPP1
MOL000098	quercetin	Runt-related transcription factor 2	RUNX2
MOL000098	quercetin	Ras association domain-containing protein 1	RASSF1
MOL000098	quercetin	Transcription factor E2F1	E2F1
MOL000098	quercetin	Transcription factor E2F2	E2F2
MOL000098	quercetin	Prostatic acid phosphatase	ACP3
MOL000098	quercetin	Cathepsin D	CTSD
MOL000098	quercetin	Insulin-like growth factor-binding protein 3	IGFBP3
MOL000098	quercetin	Insulin-like growth factor II	IGF2
MOL000098	quercetin	CD40 ligand	CD40LG
MOL000098	quercetin	Interferon regulatory factor 1	IRF1
MOL000098	quercetin	Receptor tyrosine-protein kinase erbB-3	ERBB3
MOL000098	quercetin	Serum paraoxonase/arylesterase 1	PON1
MOL000098	quercetin	Type I iodothyronine deiodinase	DIO1
MOL000098	quercetin	Procollagen C-endopeptidase enhancer 1	PCOLCE
MOL000098	quercetin	Puromycin-sensitive aminopeptidase	NPEPPS
MOL000098	quercetin	Hexokinase-2	HK2
MOL000098	quercetin	Homeobox protein Nkx-3.1	NKX3-1
MOL000098	quercetin	Ras GTPase-activating protein 1	RASA1
MOL000098	quercetin	Glutathione S-transferase Mu 1	GSTM1
MOL000098	quercetin	Glutathione S-transferase Mu 2	GSTM2
MOL000701	Quercitrin	Aldose reductase	AKR1B1
MOL000701	Quercitrin	Carbonic anhydrase II	CA2
MOL000701	Quercitrin	Carbonic anhydrase VII	CA7
MOL000701	Quercitrin	Carbonic anhydrase XII	CA12
MOL000701	Quercitrin	Carbonic anhydrase IV	CA4
MOL000701	Quercitrin	Quinone reductase 2	NQO2
MOL000701	Quercitrin	NADPH oxidase 4	NOX4
MOL000701	Quercitrin	Adrenergic receptor alpha-2	ADRA2C
MOL000701	Quercitrin	Acetylcholinesterase	ACHE
MOL000701	Quercitrin	Ribosomal protein S6 kinase alpha 3	RPS6KA3
MOL000701	Quercitrin	Neuromedin-U receptor 2	NMUR2
MOL000701	Quercitrin	Alpha-2a adrenergic receptor	ADRA2A
MOL000701	Quercitrin	Lymphocyte differentiation antigen CD38	CD38
MOL000701	Quercitrin	Cyclooxygenase-2	PTGS2
MOL000701	Quercitrin	Xanthine dehydrogenase	XDH
MOL000701	Quercitrin	TNF-alpha	TNF
MOL000701	Quercitrin	Interleukin-2	IL2
MOL000701	Quercitrin	Adenosine A1 receptor (by homology)	ADORA1
MOL000701	Quercitrin	Phosphodiesterase 5A	PDE5A
MOL000701	Quercitrin	Arachidonate 5-lipoxygenase	ALOX5
MOL000701	Quercitrin	Equilibrative nucleoside transporter 1	SLC29A1
MOL000701	Quercitrin	DNA topoisomerase II	TOP2A
MOL000701	Quercitrin	Prostaglandin G/H synthase 2	PTGS2
MOL000701	Quercitrin	Trypsin-1	PRSS1
MOL000701	Quercitrin	Cytochrome P450 3A4	CYP3A4
MOL000701	Quercitrin	Hyaluronan synthase 2	HAS2
MOL000701	Quercitrin	Glutathione S-transferase P	GSTP1
MOL000701	Quercitrin	Aldose reductase	AKR1B1
MOL001418	galeopsin	Thrombin	F2
MOL001418	galeopsin	Muscarinic acetylcholine receptor M1	CHRM1
MOL001418	galeopsin	Beta-1 adrenergic receptor	ADRB1
MOL001418	galeopsin	Prostaglandin G/H synthase 2	PTGS2
MOL001418	galeopsin	Alpha-2A adrenergic receptor	ADRA2A
MOL001418	galeopsin	Retinoic acid receptor RXR-alpha	RXRA
MOL001418	galeopsin	Acetylcholinesterase	ACHE
MOL001418	galeopsin	Sodium-dependent noradrenaline transporter	SLC6A2
MOL001418	galeopsin	Muscarinic acetylcholine receptor M2	CHRM2
MOL001418	galeopsin	Alpha-2B adrenergic receptor	ADRA2B
MOL001418	galeopsin	Sodium-dependent dopamine transporter	SLC6A3
MOL001418	galeopsin	Beta-2 adrenergic receptor	ADRB2
MOL001418	galeopsin	Sodium-dependent serotonin transporter	SLC6A4
MOL001418	galeopsin	Amine oxidase [flavin-containing] B	MAOB
MOL001420	ZINC04073977	Progesterone receptor	PGR
MOL001420	ZINC04073977	Prostaglandin G/H synthase 2	PTGS2
MOL001420	ZINC04073977	Gamma-aminobutyric acid receptor subunit alpha-1	GABRA1
MOL001420	ZINC04073977	Alcohol dehydrogenase 1C	ADH1C
MOL001421	preleoheterin	Muscarinic acetylcholine receptor M3	CHRM3
MOL001421	preleoheterin	Muscarinic acetylcholine receptor M1	CHRM1
MOL001421	preleoheterin	Prostaglandin G/H synthase 2	PTGS2
MOL001421	preleoheterin	CGMP-inhibited 3',5'-cyclic phosphodiesterase A	PDE3A
MOL001421	preleoheterin	Sodium-dependent noradrenaline transporter	SLC6A2
MOL001421	preleoheterin	Alpha-1B adrenergic receptor	ADRA1B
MOL001421	preleoheterin	Beta-2 adrenergic receptor	ADRB2
MOL001421	preleoheterin	Sodium-dependent serotonin transporter	SLC6A4
MOL001421	preleoheterin	Heat shock protein HSP 90	HSP90AB1
MOL001422	iso-preleoheterin	d	PTGS1
MOL001422	iso-preleoheterin	Muscarinic acetylcholine receptor M1	CHRM1
MOL001422	iso-preleoheterin	Prostaglandin G/H synthase 2	PTGS2
MOL001422	iso-preleoheterin	Retinoic acid receptor RXR-alpha	RXRA
MOL001422	iso-preleoheterin	Sodium-dependent noradrenaline transporter	SLC6A2
MOL001422	iso-preleoheterin	Gamma-aminobutyric acid receptor subunit alpha-1	GABRA1
MOL001422	iso-preleoheterin	Glutamate receptor 2	GRIA2
MOL000098	quercetin	Prostaglandin G/H synthase 1	PTGS1
MOL000098	quercetin	Androgen receptor	AR
MOL000098	quercetin	Peroxisome proliferator activated receptor gamma	PPARG
MOL000098	quercetin	Prostaglandin G/H synthase 2	PTGS2
MOL000098	quercetin	Heat shock protein HSP 90	HSP90AB1
MOL000098	quercetin	Phosphatidylinositol-4,5-bisphosphate 3-kinase catalytic subunit, gamma isoform	PIK3CG
MOL000098	quercetin	Nuclear receptor coactivator 2	NCOA2
MOL000098	quercetin	Dipeptidyl peptidase IV	DPP4
MOL000098	quercetin	Aldose reductase	AKR1B1
MOL000098	quercetin	Trypsin-1	PRSS1
MOL000098	quercetin	DNA topoisomerase II	TOP2A
MOL000098	quercetin	Thrombin	F2
MOL000098	quercetin	Potassium voltage-gated channel subfamily H member 2	KCNH2
MOL000098	quercetin	Sodium channel protein type 5 subunit alpha	SCN5A
MOL000098	quercetin	Beta-2 adrenergic receptor	ADRB2
MOL000098	quercetin	Stromelysin-1	MMP3
MOL000098	quercetin	Coagulation factor VII	F7
MOL000098	quercetin	Nitric-oxide synthase, endothelial	NOS3
MOL000098	quercetin	Retinoic acid receptor RXR-alpha	RXRA
MOL000098	quercetin	Acetylcholinesterase	ACHE
MOL000098	quercetin	Gamma-aminobutyric acid receptor subunit alpha-1	GABRA1
MOL000098	quercetin	Amine oxidase [flavin-containing] B	MAOB
MOL000098	quercetin	Transcription factor p65	RELA
MOL000098	quercetin	Epidermal growth factor receptor	EGFR
MOL000098	quercetin	RAC-alpha serine/threonine-protein kinase	AKT1
MOL000098	quercetin	Vascular endothelial growth factor A	VEGFA
MOL000098	quercetin	G1/S-specific cyclin-D1	CCND1
MOL000098	quercetin	Apoptosis regulator Bcl-2	BCL2
MOL000098	quercetin	Bcl-2-like protein 1	BCL2L1
MOL000098	quercetin	Proto-oncogene c-Fos	FOS
MOL000098	quercetin	Cyclin-dependent kinase inhibitor 1	CDKN1A
MOL000098	quercetin	Apoptosis regulator BAX	BAX
MOL000098	quercetin	Caspase-9	CASP9
MOL000098	quercetin	Urokinase-type plasminogen activator	PLAU
MOL000098	quercetin	72 kDa type IV collagenase	MMP2
MOL000098	quercetin	Matrix metalloproteinase-9	MMP9
MOL000098	quercetin	Mitogen-activated protein kinase 1	MAPK1
MOL000098	quercetin	Interleukin-10	IL10
MOL000098	quercetin	Pro-epidermal growth factor	EGF
MOL000098	quercetin	Retinoblastoma-associated protein	RB1
MOL000098	quercetin	Tumor necrosis factor	TNF
MOL000098	quercetin	Interleukin-6	IL6
MOL000098	quercetin	Cyclin-dependent kinase inhibitor 2A, isoforms 1/2/3	CDKN2A
MOL000098	quercetin	Activator of 90 kDa heat shock protein ATPase homolog 1	AHSA1
MOL000098	quercetin	Caspase-3	CASP3
MOL000098	quercetin	Cellular tumor antigen p53	TP53
MOL000098	quercetin	ETS domain-containing protein Elk-1	ELK1
MOL000098	quercetin	NF-kappa-B inhibitor alpha	NFKBIA
MOL000098	quercetin	NADPH--cytochrome P450 reductase	POR
MOL000098	quercetin	Ornithine decarboxylase	ODC1
MOL000098	quercetin	Xanthine dehydrogenase/oxidase	XDH
MOL000098	quercetin	Caspase-8	CASP8
MOL000098	quercetin	DNA topoisomerase 1	TOP1
MOL000098	quercetin	RAF proto-oncogene serine/threonine-protein kinase	RAF1
MOL000098	quercetin	Superoxide dismutase [Cu-Zn]	SOD1
MOL000098	quercetin	Protein kinase C alpha type	PRKCA
MOL000098	quercetin	Interstitial collagenase	MMP1
MOL000098	quercetin	Hypoxia-inducible factor 1-alpha	HIF1A
MOL000098	quercetin	Signal transducer and activator of transcription 1-alpha/beta	STAT1
MOL000098	quercetin	Protein CBFA2T1	RUNX1T1
MOL000098	quercetin	Cell division control protein 2 homolog	CDK1
MOL000098	quercetin	78 kDa glucose-regulated protein	HSPA5
MOL000098	quercetin	Receptor tyrosine-protein kinase erbB-2	ERBB2
MOL000098	quercetin	Peroxisome proliferator-activated receptor gamma	AVPI1
MOL000098	quercetin	Acetyl-CoA carboxylase 1	ACACA
MOL000098	quercetin	Heme oxygenase 1	HMOX1
MOL000098	quercetin	Cytochrome P450 3A4	CYP3A4
MOL000098	quercetin	Cytochrome P450 1A2	CYP1A2
MOL000098	quercetin	Caveolin-1	CAV1
MOL000098	quercetin	Myc proto-oncogene protein	MYC
MOL000098	quercetin	Tissue factor	F3
MOL000098	quercetin	Gap junction alpha-1 protein	GJA1
MOL000098	quercetin	Cytochrome P450 1A1	CYP1A1
MOL000098	quercetin	Intercellular adhesion molecule 1	ICAM1
MOL000098	quercetin	Interleukin-1 beta	IL1B
MOL000098	quercetin	C-C motif chemokine 2	CCL2
MOL000098	quercetin	E-selectin	SELE
MOL000098	quercetin	Vascular cell adhesion protein 1	VCAM1
MOL000098	quercetin	Prostaglandin E2 receptor EP3 subtype	PTGER3
MOL000098	quercetin	Interleukin-8	CXCL8
MOL000098	quercetin	Protein kinase C beta type	PRKCB
MOL000098	quercetin	Baculoviral IAP repeat-containing protein 5	BIRC5
MOL000098	quercetin	Dual oxidase 2	DUOX2
MOL000098	quercetin	Nitric oxide synthase, endothelial	KRT5
MOL000098	quercetin	Heat shock protein beta-1	HSPB1
MOL000098	quercetin	Transforming growth factor beta-1	TGFB1
MOL000098	quercetin	Estrogen sulfotransferase	SULT1E1
MOL000098	quercetin	Maltase-glucoamylase, intestinal	MGAM
MOL000098	quercetin	Interleukin-2	IL2
MOL000098	quercetin	Nuclear receptor subfamily 1 group I member 2	NR1I2
MOL000098	quercetin	Cytochrome P450 1B1	CYP1B1
MOL000098	quercetin	G2/mitotic-specific cyclin-B1	CCNB1
MOL000098	quercetin	Tissue-type plasminogen activator	PLAT
MOL000098	quercetin	Thrombomodulin	THBD
MOL000098	quercetin	Plasminogen activator inhibitor 1	SERPINE1
MOL000098	quercetin	Collagen alpha-1(I) chain	COL1A1
MOL000098	quercetin	Interferon gamma	IFNG
MOL000098	quercetin	Arachidonate 5-lipoxygenase	ALOX5
MOL000098	quercetin	Phosphatidylinositol-3,4,5-trisphosphate 3-phosphatase and dual-specificity protein phosphatase PTEN	PTEN
MOL000098	quercetin	Interleukin-1 alpha	IL1A
MOL000098	quercetin	Myeloperoxidase	MPO
MOL000098	quercetin	DNA topoisomerase 2-alpha	PSD2
MOL000098	quercetin	Neutrophil cytosol factor 1	NCF1
MOL000098	quercetin	ATP-binding cassette sub-family G member 2	ABCA2
MOL000098	quercetin	Hyaluronan synthase 2	HAS2
MOL000098	quercetin	Glutathione S-transferase P	GSTP1
MOL000098	quercetin	Nuclear factor erythroid 2-related factor 2	NFE2L2
MOL000098	quercetin	d	PARP1
MOL000098	quercetin	Aryl hydrocarbon receptor	AHR
MOL000098	quercetin	26S proteasome non-ATPase regulatory subunit 3	PSMD3
MOL000098	quercetin	Solute carrier family 2, facilitated glucose transporter member 4	SLC2A4
MOL000098	quercetin	Collagen alpha-1(III) chain	COL3A1
MOL000098	quercetin	C-X-C motif chemokine 11	CXCL11
MOL000098	quercetin	C-X-C motif chemokine 2	CXCL2
MOL000098	quercetin	DDB1- and CUL4-associated factor 5	DCAF5
MOL000098	quercetin	Nuclear receptor subfamily 1 group I member 3	NR1I3
MOL000098	quercetin	Serine/threonine-protein kinase Chk2	CHEK2
MOL000098	quercetin	Insulin receptor	INSR
MOL000098	quercetin	Claudin-4	CLDN4
MOL000098	quercetin	Peroxisome proliferator-activated receptor alpha	PPARA
MOL000098	quercetin	Peroxisome proliferator-activated receptor delta	PPARD
MOL000098	quercetin	Heat shock factor protein 1	HSF1
MOL000098	quercetin	C-reactive protein	CRP
MOL000098	quercetin	C-X-C motif chemokine 10	CXCL10
MOL000098	quercetin	Inhibitor of nuclear factor kappa-B kinase subunit alpha	CHUK
MOL000098	quercetin	Osteopontin	SPP1
MOL000098	quercetin	Runt-related transcription factor 2	RUNX2
MOL000098	quercetin	Ras association domain-containing protein 1	RASSF1
MOL000098	quercetin	Transcription factor E2F1	E2F1
MOL000098	quercetin	Transcription factor E2F2	E2F2
MOL000098	quercetin	Prostatic acid phosphatase	ACP3
MOL000098	quercetin	Cathepsin D	CTSD
MOL000098	quercetin	Insulin-like growth factor-binding protein 3	IGFBP3
MOL000098	quercetin	Insulin-like growth factor II	IGF2
MOL000098	quercetin	CD40 ligand	CD40LG
MOL000098	quercetin	Interferon regulatory factor 1	IRF1
MOL000098	quercetin	Receptor tyrosine-protein kinase erbB-3	ERBB3
MOL000098	quercetin	Serum paraoxonase/arylesterase 1	PON1
MOL000098	quercetin	Type I iodothyronine deiodinase	DIO1
MOL000098	quercetin	Procollagen C-endopeptidase enhancer 1	PCOLCE
MOL000098	quercetin	Puromycin-sensitive aminopeptidase	NPEPPS
MOL000098	quercetin	Hexokinase-2	HK2
MOL000098	quercetin	Homeobox protein Nkx-3.1	NKX3-1
MOL000098	quercetin	Ras GTPase-activating protein 1	RASA1
MOL000098	quercetin	Glutathione S-transferase Mu 1	GSTM1
MOL000098	quercetin	Glutathione S-transferase Mu 2	GSTM2
MOL000354	isorhamnetin	Nitric oxide synthase, inducible	NOS2
MOL000354	isorhamnetin	Prostaglandin G/H synthase 1	PTGS1
MOL000354	isorhamnetin	Estrogen receptor	ESR1
MOL000354	isorhamnetin	Androgen receptor	AR
MOL000354	isorhamnetin	Peroxisome proliferator activated receptor gamma	PPARG
MOL000354	isorhamnetin	Prostaglandin G/H synthase 2	PTGS2
MOL000354	isorhamnetin	Estrogen receptor beta	ESR2
MOL000354	isorhamnetin	Dipeptidyl peptidase IV	DPP4
MOL000354	isorhamnetin	Mitogen-activated protein kinase 14	MAPK14
MOL000354	isorhamnetin	Glycogen synthase kinase-3 beta	GSK3B
MOL000354	isorhamnetin	Heat shock protein HSP 90	HSP90AB1
MOL000354	isorhamnetin	Cell division protein kinase 2	CDK2
MOL000354	isorhamnetin	Phosphatidylinositol-4,5-bisphosphate 3-kinase catalytic subunit, gamma isoform	PIK3CG
MOL000354	isorhamnetin	Trypsin-1	PRSS1
MOL000354	isorhamnetin	Cyclin-A2	CCNA2
MOL000354	isorhamnetin	Nuclear receptor coactivator 2	NCOA2
MOL000354	isorhamnetin	Glycogen phosphorylase, muscle form	PYGM
MOL000354	isorhamnetin	Peroxisome proliferator activated receptor delta	PPARD
MOL000354	isorhamnetin	Serine/threonine-protein kinase Chk1	CHEK1
MOL000354	isorhamnetin	Aldose reductase	AKR1B1
MOL000354	isorhamnetin	Nuclear receptor coactivator 1	NCOA1
MOL000354	isorhamnetin	Coagulation factor VII	F7
MOL000354	isorhamnetin	Thrombin	F2
MOL000354	isorhamnetin	Nitric-oxide synthase, endothelial	NOS3
MOL000354	isorhamnetin	Acetylcholinesterase	ACHE
MOL000354	isorhamnetin	Gamma-aminobutyric acid receptor subunit alpha-1	GABRA1
MOL000354	isorhamnetin	Amine oxidase [flavin-containing] B	MAOB
MOL000354	isorhamnetin	Glutamate receptor 2	GRIA2
MOL000354	isorhamnetin	Transcription factor p65	RELA
MOL000354	isorhamnetin	Xanthine dehydrogenase/oxidase	XDH
MOL000354	isorhamnetin	Neutrophil cytosol factor 1	NCF1
MOL000354	isorhamnetin	Oxidized low-density lipoprotein receptor 1	OLR1
MOL000422	kaempferol	Nitric oxide synthase, inducible	NOS2
MOL000422	kaempferol	Prostaglandin G/H synthase 1	PTGS1
MOL000422	kaempferol	Androgen receptor	AR
MOL000422	kaempferol	Peroxisome proliferator activated receptor gamma	PPARG
MOL000422	kaempferol	Prostaglandin G/H synthase 2	PTGS2
MOL000422	kaempferol	Heat shock protein HSP 90	HSP90AB1
MOL000422	kaempferol	Phosphatidylinositol-4,5-bisphosphate 3-kinase catalytic subunit, gamma isoform	PIK3CG
MOL000422	kaempferol	Nuclear receptor coactivator 2	NCOA2
MOL000422	kaempferol	Dipeptidyl peptidase IV	DPP4
MOL000422	kaempferol	Trypsin-1	PRSS1
MOL000422	kaempferol	Progesterone receptor	PGR
MOL000422	kaempferol	Thrombin	F2
MOL000422	kaempferol	Muscarinic acetylcholine receptor M1	CHRM1
MOL000422	kaempferol	Nitric-oxide synthase, endothelial	NOS3
MOL000422	kaempferol	Gamma-aminobutyric-acid receptor alpha-2 subunit	GABRA2
MOL000422	kaempferol	Acetylcholinesterase	ACHE
MOL000422	kaempferol	Sodium-dependent noradrenaline transporter	SLC6A2
MOL000422	kaempferol	Muscarinic acetylcholine receptor M2	CHRM2
MOL000422	kaempferol	Alpha-1B adrenergic receptor	ADRA1B
MOL000422	kaempferol	Gamma-aminobutyric acid receptor subunit alpha-1	GABRA1
MOL000422	kaempferol	DNA topoisomerase II	TOP2A
MOL000422	kaempferol	Coagulation factor VII	F7
MOL000422	kaempferol	Transcription factor p65	RELA
MOL000422	kaempferol	Inhibitor of nuclear factor kappa-B kinase subunit beta	IKBKB
MOL000422	kaempferol	RAC-alpha serine/threonine-protein kinase	AKT1
MOL000422	kaempferol	Apoptosis regulator Bcl-2	BCL2
MOL000422	kaempferol	Apoptosis regulator BAX	BAX
MOL000422	kaempferol	Tumor necrosis factor	TNF
MOL000422	kaempferol	d	AHSA1
MOL000422	kaempferol	Caspase-3	CASP3
MOL000422	kaempferol	Mitogen-activated protein kinase 8	MAPK8
MOL000422	kaempferol	Xanthine dehydrogenase/oxidase	XDH
MOL000422	kaempferol	Interstitial collagenase	MMP1
MOL000422	kaempferol	Signal transducer and activator of transcription 1-alpha/beta	STAT1
MOL000422	kaempferol	Cell division control protein 2 homolog	CDK1
MOL000422	kaempferol	Peroxisome proliferator-activated receptor gamma	AVPI1
MOL000422	kaempferol	Heme oxygenase 1	HMOX1
MOL000422	kaempferol	Cytochrome P450 3A4	CYP3A4
MOL000422	kaempferol	Cytochrome P450 1A2	CYP1A2
MOL000422	kaempferol	Cytochrome P450 1A1	CYP1A1
MOL000422	kaempferol	Intercellular adhesion molecule 1	ICAM1
MOL000422	kaempferol	E-selectin	SELE
MOL000422	kaempferol	Vascular cell adhesion protein 1	VCAM1
MOL000422	kaempferol	Nuclear receptor subfamily 1 group I member 2	NR1I2
MOL000422	kaempferol	Cytochrome P450 1B1	CYP1B1
MOL000422	kaempferol	Arachidonate 5-lipoxygenase	ALOX5
MOL000422	kaempferol	Hyaluronan synthase 2	HAS2
MOL000422	kaempferol	Glutathione S-transferase P	GSTP1
MOL000422	kaempferol	Aryl hydrocarbon receptor	AHR
MOL000422	kaempferol	26S proteasome non-ATPase regulatory subunit 3	PSMD3
MOL000422	kaempferol	Solute carrier family 2, facilitated glucose transporter member 4	SLC2A4
MOL000422	kaempferol	Nuclear receptor subfamily 1 group I member 3	NR1I3
MOL000422	kaempferol	Insulin receptor	INSR
MOL000422	kaempferol	Type I iodothyronine deiodinase	DIO1
MOL000422	kaempferol	Serine/threonine-protein phosphatase 2B catalytic subunit alpha isoform	PPP3CA
MOL000422	kaempferol	Glutathione S-transferase Mu 1	GSTM1
MOL000422	kaempferol	Glutathione S-transferase Mu 2	GSTM2
MOL000422	kaempferol	Aldo-keto reductase family 1 member C3	AKR1C3
MOL000422	kaempferol	Antileukoproteinase	SLPI
MOL001445	Leonurine	Equilibrative nucleoside transporter 1	SLC29A1
MOL001445	Leonurine	Thrombin	F2
MOL001445	Leonurine	Trypsin I	PRSS1
MOL001406	crocetin	Muscarinic acetylcholine receptor M3	CHRM3
MOL001406	crocetin	Muscarinic acetylcholine receptor M1	CHRM1
MOL001406	crocetin	Gamma-aminobutyric-acid receptor alpha-2 subunit	GABRA2
MOL001406	crocetin	Gamma-aminobutyric-acid receptor alpha-5 subunit	GABRA5
MOL001406	crocetin	Alpha-1A adrenergic receptor	ADRA1A
MOL001406	crocetin	Gamma-aminobutyric-acid receptor alpha-3 subunit	GABRA3
MOL001406	crocetin	Muscarinic acetylcholine receptor M2	CHRM2
MOL001406	crocetin	Alpha-1B adrenergic receptor	ADRA1B
MOL001406	crocetin	Gamma-aminobutyric acid receptor subunit alpha-1	GABRA1
MOL001406	crocetin	Ig gamma-1 chain C region	IGHG1
MOL001406	crocetin	Prostaglandin G/H synthase 2	PTGS2
MOL001406	crocetin	Nuclear receptor coactivator 2	NCOA2
MOL001406	crocetin	Vascular cell adhesion protein 1	VCAM1
MOL001941	Ammidin	Thrombin	F2
MOL001941	Ammidin	Muscarinic acetylcholine receptor M1	CHRM1
MOL001941	Ammidin	Prostaglandin G/H synthase 2	PTGS2
MOL001941	Ammidin	Gamma-aminobutyric acid receptor subunit alpha-1	GABRA1
MOL001941	Ammidin	Dipeptidyl peptidase IV	DPP4
MOL001941	Ammidin	Phosphatidylinositol-4,5-bisphosphate 3-kinase catalytic subunit, gamma isoform	PIK3CG
MOL001941	Ammidin	Amine oxidase [flavin-containing] B	MAOB
MOL004561	Sudan III	Thrombin	F2
MOL004561	Sudan III	Estrogen receptor	ESR1
MOL004561	Sudan III	Prostaglandin G/H synthase 2	PTGS2
MOL004561	Sudan III	Coagulation factor VII	F7
MOL004561	Sudan III	Estrogen receptor beta	ESR2
MOL004561	Sudan III	Dipeptidyl peptidase IV	DPP4
MOL004561	Sudan III	Mitogen-activated protein kinase 14	MAPK14
MOL004561	Sudan III	Glycogen synthase kinase-3 beta	GSK3B
MOL004561	Sudan III	Mitogen-activated protein kinase 10	MAPK10
MOL004561	Sudan III	Cell division protein kinase 2	CDK2
MOL004561	Sudan III	Cyclin-A2	CCNA2
MOL000098	quercetin	Prostaglandin G/H synthase 1	PTGS1
MOL000098	quercetin	Androgen receptor	AR
MOL000098	quercetin	Peroxisome proliferator activated receptor gamma	PPARG
MOL000098	quercetin	Prostaglandin G/H synthase 2	PTGS2
MOL000098	quercetin	Heat shock protein HSP 90	HSP90AB1
MOL000098	quercetin	Phosphatidylinositol-4,5-bisphosphate 3-kinase catalytic subunit, gamma isoform	PIK3CG
MOL000098	quercetin	Nuclear receptor coactivator 2	NCOA2
MOL000098	quercetin	Dipeptidyl peptidase IV	DPP4
MOL000098	quercetin	Aldose reductase	AKR1B1
MOL000098	quercetin	Trypsin-1	PRSS1
MOL000098	quercetin	DNA topoisomerase II	TOP2A
MOL000098	quercetin	Thrombin	F2
MOL000098	quercetin	Potassium voltage-gated channel subfamily H member 2	KCNH2
MOL000098	quercetin	Sodium channel protein type 5 subunit alpha	SCN5A
MOL000098	quercetin	Beta-2 adrenergic receptor	ADRB2
MOL000098	quercetin	Stromelysin-1	MMP3
MOL000098	quercetin	Coagulation factor VII	F7
MOL000098	quercetin	Nitric-oxide synthase, endothelial	NOS3
MOL000098	quercetin	Retinoic acid receptor RXR-alpha	RXRA
MOL000098	quercetin	Acetylcholinesterase	ACHE
MOL000098	quercetin	Gamma-aminobutyric acid receptor subunit alpha-1	GABRA1
MOL000098	quercetin	Amine oxidase [flavin-containing] B	MAOB
MOL000098	quercetin	Transcription factor p65	RELA
MOL000098	quercetin	Epidermal growth factor receptor	EGFR
MOL000098	quercetin	RAC-alpha serine/threonine-protein kinase	AKT1
MOL000098	quercetin	Vascular endothelial growth factor A	VEGFA
MOL000098	quercetin	G1/S-specific cyclin-D1	CCND1
MOL000098	quercetin	Apoptosis regulator Bcl-2	BCL2
MOL000098	quercetin	Bcl-2-like protein 1	BCL2L1
MOL000098	quercetin	Proto-oncogene c-Fos	FOS
MOL000098	quercetin	Cyclin-dependent kinase inhibitor 1	CDKN1A
MOL000098	quercetin	Apoptosis regulator BAX	BAX
MOL000098	quercetin	Caspase-9	CASP9
MOL000098	quercetin	Urokinase-type plasminogen activator	PLAU
MOL000098	quercetin	72 kDa type IV collagenase	MMP2
MOL000098	quercetin	Matrix metalloproteinase-9	MMP9
MOL000098	quercetin	Mitogen-activated protein kinase 1	MAPK1
MOL000098	quercetin	Interleukin-10	IL10
MOL000098	quercetin	Pro-epidermal growth factor	EGF
MOL000098	quercetin	Retinoblastoma-associated protein	RB1
MOL000098	quercetin	Tumor necrosis factor	TNF
MOL000098	quercetin	Interleukin-6	IL6
MOL000098	quercetin	Cyclin-dependent kinase inhibitor 2A, isoforms 1/2/3	CDKN2A
MOL000098	quercetin	Activator of 90 kDa heat shock protein ATPase homolog 1	AHSA1
MOL000098	quercetin	Caspase-3	CASP3
MOL000098	quercetin	Cellular tumor antigen p53	TP53
MOL000098	quercetin	ETS domain-containing protein Elk-1	ELK1
MOL000098	quercetin	NF-kappa-B inhibitor alpha	NFKBIA
MOL000098	quercetin	NADPH--cytochrome P450 reductase	POR
MOL000098	quercetin	Ornithine decarboxylase	ODC1
MOL000098	quercetin	Xanthine dehydrogenase/oxidase	XDH
MOL000098	quercetin	Caspase-8	CASP8
MOL000098	quercetin	DNA topoisomerase 1	TOP1
MOL000098	quercetin	RAF proto-oncogene serine/threonine-protein kinase	RAF1
MOL000098	quercetin	Superoxide dismutase [Cu-Zn]	SOD1
MOL000098	quercetin	Protein kinase C alpha type	PRKCA
MOL000098	quercetin	Interstitial collagenase	MMP1
MOL000098	quercetin	Hypoxia-inducible factor 1-alpha	HIF1A
MOL000098	quercetin	Signal transducer and activator of transcription 1-alpha/beta	STAT1
MOL000098	quercetin	Protein CBFA2T1	RUNX1T1
MOL000098	quercetin	Cell division control protein 2 homolog	CDK1
MOL000098	quercetin	78 kDa glucose-regulated protein	HSPA5
MOL000098	quercetin	Receptor tyrosine-protein kinase erbB-2	ERBB2
MOL000098	quercetin	Peroxisome proliferator-activated receptor gamma	PPARG
MOL000098	quercetin	Acetyl-CoA carboxylase 1	ACACA
MOL000098	quercetin	Heme oxygenase 1	HMOX1
MOL000098	quercetin	Cytochrome P450 3A4	CYP3A4
MOL000098	quercetin	Cytochrome P450 1A2	CYP1A2
MOL000098	quercetin	Caveolin-1	CAV1
MOL000098	quercetin	Myc proto-oncogene protein	MYC
MOL000098	quercetin	Tissue factor	F3
MOL000098	quercetin	Gap junction alpha-1 protein	GJA1
MOL000098	quercetin	Cytochrome P450 1A1	CYP1A1
MOL000098	quercetin	Intercellular adhesion molecule 1	ICAM1
MOL000098	quercetin	Interleukin-1 beta	IL1B
MOL000098	quercetin	C-C motif chemokine 2	CCL2
MOL000098	quercetin	E-selectin	SELE
MOL000098	quercetin	Vascular cell adhesion protein 1	VCAM1
MOL000098	quercetin	Prostaglandin E2 receptor EP3 subtype	PTGER3
MOL000098	quercetin	Interleukin-8	CXCL8
MOL000098	quercetin	Protein kinase C beta type	PRKCB
MOL000098	quercetin	Baculoviral IAP repeat-containing protein 5	BIRC5
MOL000098	quercetin	Dual oxidase 2	DUOX2
MOL000098	quercetin	Nitric oxide synthase, endothelial	KRT5
MOL000098	quercetin	Heat shock protein beta-1	HSPB1
MOL000098	quercetin	Transforming growth factor beta-1	TGFB1
MOL000098	quercetin	Estrogen sulfotransferase	SULT1E1
MOL000098	quercetin	Maltase-glucoamylase, intestinal	MGAM
MOL000098	quercetin	Interleukin-2	IL2
MOL000098	quercetin	Nuclear receptor subfamily 1 group I member 2	NR1I2
MOL000098	quercetin	Cytochrome P450 1B1	CYP1B1
MOL000098	quercetin	G2/mitotic-specific cyclin-B1	CCNB1
MOL000098	quercetin	Tissue-type plasminogen activator	PLAT
MOL000098	quercetin	Thrombomodulin	THBD
MOL000098	quercetin	Plasminogen activator inhibitor 1	SERPINE1
MOL000098	quercetin	Collagen alpha-1(I) chain	COL1A1
MOL000098	quercetin	Interferon gamma	IFNG
MOL000098	quercetin	Arachidonate 5-lipoxygenase	ALOX5
MOL000098	quercetin	Phosphatidylinositol-3,4,5-trisphosphate 3-phosphatase and dual-specificity protein phosphatase PTEN	PTEN
MOL000098	quercetin	Interleukin-1 alpha	IL1A
MOL000098	quercetin	Myeloperoxidase	MPO
MOL000098	quercetin	DNA topoisomerase 2-alpha	PSD2
MOL000098	quercetin	Neutrophil cytosol factor 1	NCF1
MOL000098	quercetin	ATP-binding cassette sub-family G member 2	ABCA2
MOL000098	quercetin	Hyaluronan synthase 2	HAS2
MOL000098	quercetin	Glutathione S-transferase P	GSTP1
MOL000098	quercetin	Nuclear factor erythroid 2-related factor 2	NFE2L2
MOL000098	quercetin	Poly [ADP-ribose] polymerase 1	PARP1
MOL000098	quercetin	Aryl hydrocarbon receptor	AHR
MOL000098	quercetin	26S proteasome non-ATPase regulatory subunit 3	PSMD3
MOL000098	quercetin	Solute carrier family 2, facilitated glucose transporter member 4	SLC2A4
MOL000098	quercetin	Collagen alpha-1(III) chain	COL3A1
MOL000098	quercetin	C-X-C motif chemokine 11	CXCL11
MOL000098	quercetin	C-X-C motif chemokine 2	CXCL2
MOL000098	quercetin	DDB1- and CUL4-associated factor 5	DCAF5
MOL000098	quercetin	Nuclear receptor subfamily 1 group I member 3	NR1I3
MOL000098	quercetin	Serine/threonine-protein kinase Chk2	CHEK2
MOL000098	quercetin	Insulin receptor	INSR
MOL000098	quercetin	Claudin-4	CLDN4
MOL000098	quercetin	Peroxisome proliferator-activated receptor alpha	PPARA
MOL000098	quercetin	Peroxisome proliferator-activated receptor delta	PPARD
MOL000098	quercetin	Heat shock factor protein 1	HSF1
MOL000098	quercetin	C-reactive protein	CRP
MOL000098	quercetin	C-X-C motif chemokine 10	CXCL10
MOL000098	quercetin	Inhibitor of nuclear factor kappa-B kinase subunit alpha	CHUK
MOL000098	quercetin	Osteopontin	SPP1
MOL000098	quercetin	Runt-related transcription factor 2	RUNX2
MOL000098	quercetin	Ras association domain-containing protein 1	RASSF1
MOL000098	quercetin	Transcription factor E2F1	E2F1
MOL000098	quercetin	Transcription factor E2F2	E2F2
MOL000098	quercetin	Prostatic acid phosphatase	ACP3
MOL000098	quercetin	Cathepsin D	CTSD
MOL000098	quercetin	Insulin-like growth factor-binding protein 3	IGFBP3
MOL000098	quercetin	Insulin-like growth factor II	IGF2
MOL000098	quercetin	CD40 ligand	CD40LG
MOL000098	quercetin	Interferon regulatory factor 1	IRF1
MOL000098	quercetin	Receptor tyrosine-protein kinase erbB-3	ERBB3
MOL000098	quercetin	Serum paraoxonase/arylesterase 1	PON1
MOL000098	quercetin	Type I iodothyronine deiodinase	DIO1
MOL000098	quercetin	Procollagen C-endopeptidase enhancer 1	PCOLCE
MOL000098	quercetin	Puromycin-sensitive aminopeptidase	NPEPPS
MOL000098	quercetin	Hexokinase-2	HK2
MOL000098	quercetin	Homeobox protein Nkx-3.1	NKX3-1
MOL000098	quercetin	Ras GTPase-activating protein 1	RASA1
MOL000098	quercetin	Glutathione S-transferase Mu 1	GSTM1
MOL000098	quercetin	Glutathione S-transferase Mu 2	GSTM2
MOL000358	beta-sitosterol	Progesterone receptor	PGR
MOL000358	beta-sitosterol	Nuclear receptor coactivator 2	NCOA2
MOL000358	beta-sitosterol	Prostaglandin G/H synthase 1	PTGS1
MOL000358	beta-sitosterol	Prostaglandin G/H synthase 2	PTGS2
MOL000358	beta-sitosterol	Heat shock protein HSP 90	HSP90AB1
MOL000358	beta-sitosterol	Phosphatidylinositol-4,5-bisphosphate 3-kinase catalytic subunit, gamma isoform	PIK3CG
MOL000358	beta-sitosterol	Potassium voltage-gated channel subfamily H member 2	KCNH2
MOL000358	beta-sitosterol	Dopamine D1 receptor	DRD1
MOL000358	beta-sitosterol	Muscarinic acetylcholine receptor M3	CHRM3
MOL000358	beta-sitosterol	Muscarinic acetylcholine receptor M1	CHRM1
MOL000358	beta-sitosterol	Sodium channel protein type 5 subunit alpha	SCN5A
MOL000358	beta-sitosterol	Gamma-aminobutyric-acid receptor alpha-2 subunit	GABRA2
MOL000358	beta-sitosterol	Muscarinic acetylcholine receptor M4	CHRM4
MOL000358	beta-sitosterol	CGMP-inhibited 3',5'-cyclic phosphodiesterase A	PDE3A
MOL000358	beta-sitosterol	5-hydroxytryptamine 2A receptor	HTR2A
MOL000358	beta-sitosterol	Gamma-aminobutyric-acid receptor alpha-5 subunit	GABRA5
MOL000358	beta-sitosterol	Alpha-1A adrenergic receptor	ADRA1A
MOL000358	beta-sitosterol	Gamma-aminobutyric-acid receptor alpha-3 subunit	GABRA3
MOL000358	beta-sitosterol	Muscarinic acetylcholine receptor M2	CHRM2
MOL000358	beta-sitosterol	Alpha-1B adrenergic receptor	ADRA1B
MOL000358	beta-sitosterol	Beta-2 adrenergic receptor	ADRB2
MOL000358	beta-sitosterol	Neuronal acetylcholine receptor subunit alpha-2	CHRNA2
MOL000358	beta-sitosterol	Sodium-dependent serotonin transporter	SLC6A4
MOL000358	beta-sitosterol	Mu-type opioid receptor	OPRM1
MOL000358	beta-sitosterol	Gamma-aminobutyric acid receptor subunit alpha-1	GABRA1
MOL000358	beta-sitosterol	Neuronal acetylcholine receptor protein, alpha-7 chain	CHRNA7
MOL000358	beta-sitosterol	Apoptosis regulator Bcl-2	BCL2
MOL000358	beta-sitosterol	Apoptosis regulator BAX	BAX
MOL000358	beta-sitosterol	Caspase-9	CASP9
MOL000358	beta-sitosterol	Caspase-3	CASP3
MOL000358	beta-sitosterol	Caspase-8	CASP8
MOL000358	beta-sitosterol	Protein kinase C alpha type	PRKCA
MOL000358	beta-sitosterol	Transforming growth factor beta-1	TGFB1
MOL000358	beta-sitosterol	Serum paraoxonase/arylesterase 1	PON1
MOL000358	beta-sitosterol	Microtubule-associated protein 2	MAP2
MOL000422	kaempferol	Nitric oxide synthase, inducible	NOS2
MOL000422	kaempferol	Prostaglandin G/H synthase 1	PTGS1
MOL000422	kaempferol	Androgen receptor	AR
MOL000422	kaempferol	Peroxisome proliferator activated receptor gamma	PPARG
MOL000422	kaempferol	Prostaglandin G/H synthase 2	PTGS2
MOL000422	kaempferol	Heat shock protein HSP 90	HSP90AB1
MOL000422	kaempferol	Phosphatidylinositol-4,5-bisphosphate 3-kinase catalytic subunit, gamma isoform	PIK3CG
MOL000422	kaempferol	Nuclear receptor coactivator 2	NCOA2
MOL000422	kaempferol	Dipeptidyl peptidase IV	DPP4
MOL000422	kaempferol	Trypsin-1	PRSS1
MOL000422	kaempferol	Progesterone receptor	PGR
MOL000422	kaempferol	Thrombin	F2
MOL000422	kaempferol	Muscarinic acetylcholine receptor M1	CHRM1
MOL000422	kaempferol	Nitric-oxide synthase, endothelial	NOS3
MOL000422	kaempferol	Gamma-aminobutyric-acid receptor alpha-2 subunit	GABRA2
MOL000422	kaempferol	Acetylcholinesterase	ACHE
MOL000422	kaempferol	Sodium-dependent noradrenaline transporter	SLC6A2
MOL000422	kaempferol	Muscarinic acetylcholine receptor M2	CHRM2
MOL000422	kaempferol	Alpha-1B adrenergic receptor	ADRA1B
MOL000422	kaempferol	Gamma-aminobutyric acid receptor subunit alpha-1	GABRA1
MOL000422	kaempferol	DNA topoisomerase II	TOP2A
MOL000422	kaempferol	Coagulation factor VII	F7
MOL000422	kaempferol	Transcription factor p65	RELA
MOL000422	kaempferol	Inhibitor of nuclear factor kappa-B kinase subunit beta	IKBKB
MOL000422	kaempferol	RAC-alpha serine/threonine-protein kinase	AKT1
MOL000422	kaempferol	Apoptosis regulator Bcl-2	BCL2
MOL000422	kaempferol	Apoptosis regulator BAX	BAX
MOL000422	kaempferol	Tumor necrosis factor	TNF
MOL000422	kaempferol	Activator of 90 kDa heat shock protein ATPase homolog 1	AHSA1
MOL000422	kaempferol	Caspase-3	CASP3
MOL000422	kaempferol	Mitogen-activated protein kinase 8	MAPK8
MOL000422	kaempferol	Xanthine dehydrogenase/oxidase	XDH
MOL000422	kaempferol	Interstitial collagenase	MMP1
MOL000422	kaempferol	Signal transducer and activator of transcription 1-alpha/beta	STAT1
MOL000422	kaempferol	Cell division control protein 2 homolog	CDK1
MOL000422	kaempferol	Peroxisome proliferator-activated receptor gamma	PPARG
MOL000422	kaempferol	Heme oxygenase 1	HMOX1
MOL000422	kaempferol	Cytochrome P450 3A4	CYP3A4
MOL000422	kaempferol	Cytochrome P450 1A2	CYP1A2
MOL000422	kaempferol	Cytochrome P450 1A1	CYP1A1
MOL000422	kaempferol	Intercellular adhesion molecule 1	ICAM1
MOL000422	kaempferol	E-selectin	SELE
MOL000422	kaempferol	Vascular cell adhesion protein 1	VCAM1
MOL000422	kaempferol	Nuclear receptor subfamily 1 group I member 2	NR1I2
MOL000422	kaempferol	Cytochrome P450 1B1	CYP1B1
MOL000422	kaempferol	Arachidonate 5-lipoxygenase	ALOX5
MOL000422	kaempferol	Hyaluronan synthase 2	HAS2
MOL000422	kaempferol	Glutathione S-transferase P	GSTP1
MOL000422	kaempferol	Aryl hydrocarbon receptor	AHR
MOL000422	kaempferol	26S proteasome non-ATPase regulatory subunit 3	PSMD3
MOL000422	kaempferol	Solute carrier family 2, facilitated glucose transporter member 4	SLC2A4
MOL000422	kaempferol	Nuclear receptor subfamily 1 group I member 3	NR1I3
MOL000422	kaempferol	Insulin receptor	INSR
MOL000422	kaempferol	Type I iodothyronine deiodinase	DIO1
MOL000422	kaempferol	Serine/threonine-protein phosphatase 2B catalytic subunit alpha isoform	PPP3CA
MOL000422	kaempferol	Glutathione S-transferase Mu 1	GSTM1
MOL000422	kaempferol	Glutathione S-transferase Mu 2	GSTM2
MOL000422	kaempferol	Aldo-keto reductase family 1 member C3	AKR1C3
MOL000422	kaempferol	Antileukoproteinase	SLPI
MOL000449	Stigmasterol	Progesterone receptor	PGR
MOL000449	Stigmasterol	Mineralocorticoid receptor	NR3C2
MOL000449	Stigmasterol	Nuclear receptor coactivator 2	NCOA2
MOL000449	Stigmasterol	Alcohol dehydrogenase 1C	ADH1C
MOL000449	Stigmasterol	Ig gamma-1 chain C region	IGHG1
MOL000449	Stigmasterol	Retinoic acid receptor RXR-alpha	RXRA
MOL000449	Stigmasterol	Nuclear receptor coactivator 1	NCOA1
MOL000449	Stigmasterol	Prostaglandin G/H synthase 1	PTGS1
MOL000449	Stigmasterol	Prostaglandin G/H synthase 2	PTGS2
MOL000449	Stigmasterol	Alpha-2A adrenergic receptor	ADRA2A
MOL000449	Stigmasterol	Sodium-dependent noradrenaline transporter	SLC6A2
MOL000449	Stigmasterol	Sodium-dependent dopamine transporter	SLC6A3
MOL000449	Stigmasterol	Beta-2 adrenergic receptor	ADRB2
MOL000449	Stigmasterol	Aldose reductase	AKR1B1
MOL000449	Stigmasterol	Urokinase-type plasminogen activator	PLAU
MOL000449	Stigmasterol	Leukotriene A-4 hydrolase	LTA4H
MOL000449	Stigmasterol	Amine oxidase [flavin-containing] B	MAOB
MOL000449	Stigmasterol	Amine oxidase [flavin-containing] A	MAOA
MOL000449	Stigmasterol	Chymotrypsinogen B	CTRB1
MOL000449	Stigmasterol	Muscarinic acetylcholine receptor M3	CHRM3
MOL000449	Stigmasterol	Muscarinic acetylcholine receptor M1	CHRM1
MOL000449	Stigmasterol	Beta-1 adrenergic receptor	ADRB1
MOL000449	Stigmasterol	Sodium channel protein type 5 subunit alpha	SCN5A
MOL000449	Stigmasterol	5-hydroxytryptamine 2A receptor	HTR2A
MOL000449	Stigmasterol	Alpha-1A adrenergic receptor	ADRA1A
MOL000449	Stigmasterol	Gamma-aminobutyric-acid receptor alpha-3 subunit	GABRA3
MOL000449	Stigmasterol	Muscarinic acetylcholine receptor M2	CHRM2
MOL000449	Stigmasterol	Alpha-1B adrenergic receptor	ADRA1B
MOL000449	Stigmasterol	Gamma-aminobutyric acid receptor subunit alpha-1	GABRA1
MOL000449	Stigmasterol	Neuronal acetylcholine receptor protein, alpha-7 chain	CHRNA7
MOL001494	Mandenol	Prostaglandin G/H synthase 1	PTGS1
MOL001494	Mandenol	Prostaglandin G/H synthase 2	PTGS2
MOL001494	Mandenol	Nuclear receptor coactivator 2	NCOA2
MOL001942	isoimperatorin	Prostaglandin G/H synthase 2	PTGS2
MOL002883	Ethyl oleate (NF)	Nuclear receptor coactivator 2	NCOA2
MOL003095	5-hydroxy-7-methoxy-2-(3,4,5-trimethoxyphenyl)chromone	Nitric oxide synthase, inducible	NOS2
MOL003095	5-hydroxy-7-methoxy-2-(3,4,5-trimethoxyphenyl)chromone	Prostaglandin G/H synthase 1	PTGS1
MOL003095	5-hydroxy-7-methoxy-2-(3,4,5-trimethoxyphenyl)chromone	Thrombin	F2
MOL003095	5-hydroxy-7-methoxy-2-(3,4,5-trimethoxyphenyl)chromone	Potassium voltage-gated channel subfamily H member 2	KCNH2
MOL003095	5-hydroxy-7-methoxy-2-(3,4,5-trimethoxyphenyl)chromone	Estrogen receptor	ESR1
MOL003095	5-hydroxy-7-methoxy-2-(3,4,5-trimethoxyphenyl)chromone	Androgen receptor	AR
MOL003095	5-hydroxy-7-methoxy-2-(3,4,5-trimethoxyphenyl)chromone	Sodium channel protein type 5 subunit alpha	SCN5A
MOL003095	5-hydroxy-7-methoxy-2-(3,4,5-trimethoxyphenyl)chromone	Peroxisome proliferator activated receptor gamma	PPARG
MOL003095	5-hydroxy-7-methoxy-2-(3,4,5-trimethoxyphenyl)chromone	Prostaglandin G/H synthase 2	PTGS2
MOL003095	5-hydroxy-7-methoxy-2-(3,4,5-trimethoxyphenyl)chromone	Nitric-oxide synthase, endothelial	NOS3
MOL003095	5-hydroxy-7-methoxy-2-(3,4,5-trimethoxyphenyl)chromone	Voltage-dependent calcium channel subunit alpha-2/delta-1	CACNA2D1
MOL003095	5-hydroxy-7-methoxy-2-(3,4,5-trimethoxyphenyl)chromone	DNA topoisomerase II	TOP2A
MOL003095	5-hydroxy-7-methoxy-2-(3,4,5-trimethoxyphenyl)chromone	Estrogen receptor beta	ESR2
MOL003095	5-hydroxy-7-methoxy-2-(3,4,5-trimethoxyphenyl)chromone	Dipeptidyl peptidase IV	DPP4
MOL003095	5-hydroxy-7-methoxy-2-(3,4,5-trimethoxyphenyl)chromone	Mitogen-activated protein kinase 14	MAPK14
MOL003095	5-hydroxy-7-methoxy-2-(3,4,5-trimethoxyphenyl)chromone	Glycogen synthase kinase-3 beta	GSK3B
MOL003095	5-hydroxy-7-methoxy-2-(3,4,5-trimethoxyphenyl)chromone	Heat shock protein HSP 90	HSP90AB1
MOL003095	5-hydroxy-7-methoxy-2-(3,4,5-trimethoxyphenyl)chromone	Serine/threonine-protein kinase Chk1	CHEK1
MOL003095	5-hydroxy-7-methoxy-2-(3,4,5-trimethoxyphenyl)chromone	Trypsin-1	PRSS1
MOL003095	5-hydroxy-7-methoxy-2-(3,4,5-trimethoxyphenyl)chromone	Nuclear receptor coactivator 2	NCOA2
MOL003095	5-hydroxy-7-methoxy-2-(3,4,5-trimethoxyphenyl)chromone	Nuclear receptor coactivator 1	NCOA1
MOL003095	5-hydroxy-7-methoxy-2-(3,4,5-trimethoxyphenyl)chromone	Calcium-activated potassium channel subunit alpha 1	KCNMA1
MOL003095	5-hydroxy-7-methoxy-2-(3,4,5-trimethoxyphenyl)chromone	Beta-2 adrenergic receptor	ADRB2
MOL003095	5-hydroxy-7-methoxy-2-(3,4,5-trimethoxyphenyl)chromone	Beta-secretase	BACE1
MOL007245	3-Methylkempferol	Nitric oxide synthase, inducible	NOS2
MOL007245	3-Methylkempferol	Prostaglandin G/H synthase 1	PTGS1
MOL007245	3-Methylkempferol	Androgen receptor	AR
MOL007245	3-Methylkempferol	Prostaglandin G/H synthase 2	PTGS2
MOL007245	3-Methylkempferol	Dipeptidyl peptidase IV	DPP4
MOL007245	3-Methylkempferol	Mitogen-activated protein kinase 14	MAPK14
MOL007245	3-Methylkempferol	Glycogen synthase kinase-3 beta	GSK3B
MOL007245	3-Methylkempferol	Heat shock protein HSP 90	HSP90AB1
MOL007245	3-Methylkempferol	Cell division protein kinase 2	CDK2
MOL007245	3-Methylkempferol	Phosphatidylinositol-4,5-bisphosphate 3-kinase catalytic subunit, gamma isoform	PIK3CG
MOL001955	Chlorogenic Acid	Aldose reductase	AKR1B1
MOL001955	Chlorogenic Acid	Aldo-keto reductase family 1 member B10	AKR1B10
MOL001955	Chlorogenic Acid	Matrix metalloproteinase 13	MMP13
MOL001955	Chlorogenic Acid	Matrix metalloproteinase 2	MMP2
MOL001955	Chlorogenic Acid	Matrix metalloproteinase 12	MMP12
MOL001955	Chlorogenic Acid	Beta amyloid A4 protein	APP
MOL001955	Chlorogenic Acid	Leukocyte elastase	ELANE
MOL001955	Chlorogenic Acid	Glucose-6-phosphate translocase	SLC37A4
MOL001955	Chlorogenic Acid	Liver glycogen phosphorylase	PYGL
MOL001955	Chlorogenic Acid	Protein kinase C delta (by homology)	PRKCD
MOL001955	Chlorogenic Acid	Protein kinase C alpha	PRKCA
MOL001955	Chlorogenic Acid	Beta-secretase 1	BACE1
MOL001955	Chlorogenic Acid	Phosphodiesterase 5A	PDE5A
MOL001955	Chlorogenic Acid	Phosphodiesterase 4D	PDE4D
MOL001955	Chlorogenic Acid	Phosphodiesterase 9A	PDE9A
MOL001955	Chlorogenic Acid	Phosphodiesterase 1B	PDE1B
MOL001955	Chlorogenic Acid	Carbonic anhydrase II	CA2
MOL001955	Chlorogenic Acid	Carbonic anhydrase I	CA1
MOL001955	Chlorogenic Acid	Carbonic anhydrase XII	CA12
MOL001955	Chlorogenic Acid	Carbonic anhydrase IX	CA9
MOL001955	Chlorogenic Acid	Carbonic anhydrase VB	CA5B
MOL001955	Chlorogenic Acid	Endothelin receptor ET-A (by homology)	EDNRA
MOL001955	Chlorogenic Acid	P-glycoprotein 1	ABCB1
MOL001955	Chlorogenic Acid	Sialidase 4	NEU4
MOL004557	Gardeniside	Adenosine A1 receptor (by homology)	ADORA1
MOL004557	Gardeniside	Adenosine A2a receptor (by homology)	ADORA2A
MOL004557	Gardeniside	Carbonic anhydrase II	CA2
MOL004557	Gardeniside	Carbonic anhydrase I	CA1
MOL004557	Gardeniside	Carbonic anhydrase XII	CA12
MOL004557	Gardeniside	Carbonic anhydrase IX	CA9
MOL004557	Gardeniside	Adenosine A3 receptor	ADORA3
MOL004557	Gardeniside	Carbonic anhydrase XIV	CA14
MOL004557	Gardeniside	Galectin-3	LGALS3
MOL004557	Gardeniside	Galectin-9	LGALS9
MOL004557	Gardeniside	Epoxide hydratase	EPHX2
MOL004557	Gardeniside	Tyrosinase	TYR
MOL004557	Gardeniside	Alpha-L-fucosidase I	FUCA1
MOL004557	Gardeniside	Equilibrative nucleoside transporter 1	SLC29A1
MOL004557	Gardeniside	Sodium/glucose cotransporter 2	SLC5A2
MOL004557	Gardeniside	Adenosine A2b receptor	ADORA2B
MOL004557	Gardeniside	Adenosine kinase (by homology)	ADK
MOL004557	Gardeniside	Sodium/glucose cotransporter 1	SLC5A1
MOL004557	Gardeniside	Carbonic anhydrase VII	CA7
MOL004557	Gardeniside	Carbonic anhydrase XIII	CA13
MOL004557	Gardeniside	Hexokinase type II	HK2
MOL004557	Gardeniside	Hexokinase type I	HK1
MOL004557	Gardeniside	Bifunctional protein NCOAT	OGA
MOL004557	Gardeniside	Adenosine deaminase	ADA
MOL004557	Gardeniside	Beta-glucocerebrosidase	GBA
MOL004557	Gardeniside	Thymidine phosphorylase	TYMP
MOL004557	Gardeniside	Galectin-4	LGALS4
MOL004557	Gardeniside	Galectin-8	LGALS8
MOL004557	Gardeniside	Aldo-keto-reductase family 1 member C3	AKR1C3
MOL004557	Gardeniside	Aldose reductase (by homology)	AKR1B1
MOL004557	Gardeniside	Transforming protein p21/H-Ras-1	HRAS
MOL004557	Gardeniside	AICAR transformylase	ATIC
MOL004557	Gardeniside	Carbonic anhydrase VI	CA6
MOL004557	Gardeniside	Arachidonate 12-lipoxygenase	ALOX12
MOL004557	Gardeniside	Carbonic anhydrase IV	CA4
MOL004557	Gardeniside	Carbonic anhydrase VA	CA5A
MOL004557	Gardeniside	Matrix metalloproteinase 13	MMP13
MOL004557	Gardeniside	Matrix metalloproteinase 1	MMP1
MOL004557	Gardeniside	Matrix metalloproteinase 7	MMP7
MOL004557	Gardeniside	Matrix metalloproteinase 12	MMP12
MOL004557	Gardeniside	Matrix metalloproteinase 8	MMP8
MOL004557	Gardeniside	Matrix metalloproteinase 2	MMP2
MOL004557	Gardeniside	Polyadenylate-binding protein 1	PABPC1
MOL004557	Gardeniside	Myelin-associated glycoprotein (by homology)	MAG
MOL004557	Gardeniside	Low affinity sodium-glucose cotransporter	SLC5A4
MOL004557	Gardeniside	Epidermal growth factor receptor erbB1	EGFR
MOL004557	Gardeniside	Purine nucleoside phosphorylase	PNP
MOL004557	Gardeniside	Heat shock protein HSP 90-alpha	HSP90AA1
MOL004557	Gardeniside	Glyceraldehyde-3-phosphate dehydrogenase liver	GAPDH
MOL004557	Gardeniside	Glutamate carboxypeptidase II	FOLH1
MOL004557	Gardeniside	Liver glycogen phosphorylase	PYGL
MOL004557	Gardeniside	P47929	LGALS7
MOL004557	Gardeniside	Maltase-glucoamylase	MGAM
MOL001668	Geniposidic acid	Adenosine A1 receptor (by homology)	ADORA1
MOL001668	Geniposidic acid	P-selectin	SELP
MOL004557	Gardeniside	Carbonic anhydrase II	CA2
MOL004557	Gardeniside	Apoptosis regulator Bcl-2	BCL2
MOL004557	Gardeniside	Heme oxygenase 1	HMOX1
MOL004557	Gardeniside	Neuromodulin	GAP43
MOL004557	Gardeniside	Phospholipase B1, membrane-associated	PLB1
MOL004557	Gardeniside	Glutathione S-transferase Mu 1	GSTM1
MOL004557	Gardeniside	Glutathione S-transferase Mu 2	GSTM2
MOL001668	Geniposidic acid	Carbonic anhydrase II	CA2
MOL001668	Geniposidic acid	Thrombin	F2
MOL002058	40957-99-1	Potassium voltage-gated channel subfamily H member 2	KCNH2
MOL002058	40957-99-1	Sodium channel protein type 5 subunit alpha	SCN5A
MOL002058	40957-99-1	Prostaglandin G/H synthase 2	PTGS2
MOL002058	40957-99-1	DNA topoisomerase II	TOP2A
MOL002058	40957-99-1	Prostaglandin G/H synthase 1	PTGS1
MOL002058	40957-99-1	Nitric-oxide synthase, endothelial	NOS3
MOL002058	40957-99-1	Heat shock protein HSP 90	HSP90AB1
MOL002058	40957-99-1	Nuclear receptor coactivator 2	NCOA2
MOL002058	40957-99-1	Coagulation factor VII	F7
MOL000211	Mairin	Progesterone receptor	PGR
MOL000358	beta-sitosterol	Progesterone receptor	PGR
MOL000358	beta-sitosterol	Nuclear receptor coactivator 2	NCOA2
MOL000358	beta-sitosterol	Prostaglandin G/H synthase 1	PTGS1
MOL000358	beta-sitosterol	Prostaglandin G/H synthase 2	PTGS2
MOL000358	beta-sitosterol	Heat shock protein HSP 90	HSP90AB1
MOL000358	beta-sitosterol	Phosphatidylinositol-4,5-bisphosphate 3-kinase catalytic subunit, gamma isoform	PIK3CG
MOL000358	beta-sitosterol	Potassium voltage-gated channel subfamily H member 2	KCNH2
MOL000358	beta-sitosterol	Dopamine D1 receptor	DRD1
MOL000358	beta-sitosterol	Muscarinic acetylcholine receptor M3	CHRM3
MOL000358	beta-sitosterol	Muscarinic acetylcholine receptor M1	CHRM1
MOL000358	beta-sitosterol	Sodium channel protein type 5 subunit alpha	SCN5A
MOL000358	beta-sitosterol	Gamma-aminobutyric-acid receptor alpha-2 subunit	GABRA2
MOL000358	beta-sitosterol	Muscarinic acetylcholine receptor M4	CHRM4
MOL000358	beta-sitosterol	CGMP-inhibited 3',5'-cyclic phosphodiesterase A	PDE3A
MOL000358	beta-sitosterol	5-hydroxytryptamine 2A receptor	HTR2A
MOL000358	beta-sitosterol	Gamma-aminobutyric-acid receptor alpha-5 subunit	GABRA5
MOL000358	beta-sitosterol	Alpha-1A adrenergic receptor	ADRA1A
MOL000358	beta-sitosterol	Gamma-aminobutyric-acid receptor alpha-3 subunit	GABRA3
MOL000358	beta-sitosterol	Muscarinic acetylcholine receptor M2	CHRM2
MOL000358	beta-sitosterol	Alpha-1B adrenergic receptor	ADRA1B
MOL000358	beta-sitosterol	Beta-2 adrenergic receptor	ADRB2
MOL000358	beta-sitosterol	Neuronal acetylcholine receptor subunit alpha-2	CHRNA2
MOL000358	beta-sitosterol	Sodium-dependent serotonin transporter	SLC6A4
MOL000358	beta-sitosterol	Mu-type opioid receptor	OPRM1
MOL000358	beta-sitosterol	Gamma-aminobutyric acid receptor subunit alpha-1	GABRA1
MOL000358	beta-sitosterol	Neuronal acetylcholine receptor protein, alpha-7 chain	CHRNA7
MOL000358	beta-sitosterol	Apoptosis regulator Bcl-2	BCL2
MOL000358	beta-sitosterol	Apoptosis regulator BAX	BAX
MOL000358	beta-sitosterol	Caspase-9	CASP9
MOL000358	beta-sitosterol	Caspase-3	CASP3
MOL000358	beta-sitosterol	Caspase-8	CASP8
MOL000358	beta-sitosterol	Protein kinase C alpha type	PRKCA
MOL000358	beta-sitosterol	Transforming growth factor beta-1	TGFB1
MOL000358	beta-sitosterol	Serum paraoxonase/arylesterase 1	PON1
MOL000358	beta-sitosterol	Microtubule-associated protein 2	MAP2
MOL000422	kaempferol	Nitric oxide synthase, inducible	NOS2
MOL000422	kaempferol	Prostaglandin G/H synthase 1	PTGS1
MOL000422	kaempferol	Androgen receptor	AR
MOL000422	kaempferol	Peroxisome proliferator activated receptor gamma	PPARG
MOL000422	kaempferol	Prostaglandin G/H synthase 2	PTGS2
MOL000422	kaempferol	Heat shock protein HSP 90	HSP90AB1
MOL000422	kaempferol	Phosphatidylinositol-4,5-bisphosphate 3-kinase catalytic subunit, gamma isoform	PIK3CG
MOL000422	kaempferol	Nuclear receptor coactivator 2	NCOA2
MOL000422	kaempferol	Dipeptidyl peptidase IV	DPP4
MOL000422	kaempferol	Trypsin-1	PRSS1
MOL000422	kaempferol	Progesterone receptor	PGR
MOL000422	kaempferol	Thrombin	F2
MOL000422	kaempferol	Muscarinic acetylcholine receptor M1	CHRM1
MOL000422	kaempferol	Nitric-oxide synthase, endothelial	NOS3
MOL000422	kaempferol	Gamma-aminobutyric-acid receptor alpha-2 subunit	GABRA2
MOL000422	kaempferol	Acetylcholinesterase	ACHE
MOL000422	kaempferol	Sodium-dependent noradrenaline transporter	SLC6A2
MOL000422	kaempferol	Muscarinic acetylcholine receptor M2	CHRM2
MOL000422	kaempferol	Alpha-1B adrenergic receptor	ADRA1B
MOL000422	kaempferol	Gamma-aminobutyric acid receptor subunit alpha-1	GABRA1
MOL000422	kaempferol	DNA topoisomerase II	TOP2A
MOL000422	kaempferol	Coagulation factor VII	F7
MOL000422	kaempferol	Transcription factor p65	RELA
MOL000422	kaempferol	Inhibitor of nuclear factor kappa-B kinase subunit beta	IKBKB
MOL000422	kaempferol	RAC-alpha serine/threonine-protein kinase	AKT1
MOL000422	kaempferol	Apoptosis regulator Bcl-2	BCL2
MOL000422	kaempferol	Apoptosis regulator BAX	BAX
MOL000422	kaempferol	Tumor necrosis factor	TNF
MOL000422	kaempferol	Activator of 90 kDa heat shock protein ATPase homolog 1	AHSA1
MOL000422	kaempferol	Caspase-3	CASP3
MOL000422	kaempferol	Mitogen-activated protein kinase 8	MAPK8
MOL000422	kaempferol	Xanthine dehydrogenase/oxidase	XDH
MOL000422	kaempferol	Interstitial collagenase	MMP1
MOL000422	kaempferol	Signal transducer and activator of transcription 1-alpha/beta	STAT1
MOL000422	kaempferol	Cell division control protein 2 homolog	CDK1
MOL000422	kaempferol	Peroxisome proliferator-activated receptor gamma	PPARG
MOL000422	kaempferol	Heme oxygenase 1	HMOX1
MOL000422	kaempferol	Cytochrome P450 3A4	CYP3A4
MOL000422	kaempferol	Cytochrome P450 1A2	CYP1A2
MOL000422	kaempferol	Cytochrome P450 1A1	CYP1A1
MOL000422	kaempferol	Intercellular adhesion molecule 1	ICAM1
MOL000422	kaempferol	E-selectin	SELE
MOL000422	kaempferol	Vascular cell adhesion protein 1	VCAM1
MOL000422	kaempferol	Nuclear receptor subfamily 1 group I member 2	NR1I2
MOL000422	kaempferol	Cytochrome P450 1B1	CYP1B1
MOL000422	kaempferol	Arachidonate 5-lipoxygenase	ALOX5
MOL000422	kaempferol	Hyaluronan synthase 2	HAS2
MOL000422	kaempferol	Glutathione S-transferase P	GSTP1
MOL000422	kaempferol	Aryl hydrocarbon receptor	AHR
MOL000422	kaempferol	26S proteasome non-ATPase regulatory subunit 3	PSMD3
MOL000422	kaempferol	Solute carrier family 2, facilitated glucose transporter member 4	SLC2A4
MOL000422	kaempferol	Nuclear receptor subfamily 1 group I member 3	NR1I3
MOL000422	kaempferol	Insulin receptor	INSR
MOL000422	kaempferol	Type I iodothyronine deiodinase	DIO1
MOL000422	kaempferol	Serine/threonine-protein phosphatase 2B catalytic subunit alpha isoform	PPP3CA
MOL000422	kaempferol	Glutathione S-transferase Mu 1	GSTM1
MOL000422	kaempferol	Glutathione S-transferase Mu 2	GSTM2
MOL000422	kaempferol	Aldo-keto reductase family 1 member C3	AKR1C3
MOL000422	kaempferol	Antileukoproteinase	SLPI
MOL004367	olivil	Prostaglandin G/H synthase 2	PTGS2
MOL004367	olivil	Heat shock protein HSP 90	HSP90AB1
MOL004367	olivil	Nuclear receptor coactivator 2	NCOA2
MOL000443	Erythraline	Prostaglandin G/H synthase 1	PTGS1
MOL000443	Erythraline	Muscarinic acetylcholine receptor M3	CHRM3
MOL000443	Erythraline	Muscarinic acetylcholine receptor M1	CHRM1
MOL000443	Erythraline	Sodium channel protein type 5 subunit alpha	SCN5A
MOL000443	Erythraline	Muscarinic acetylcholine receptor M5	CHRM5
MOL000443	Erythraline	Prostaglandin G/H synthase 2	PTGS2
MOL000443	Erythraline	Muscarinic acetylcholine receptor M4	CHRM4
MOL000443	Erythraline	Retinoic acid receptor RXR-alpha	RXRA
MOL000443	Erythraline	Delta-type opioid receptor	OPRD1
MOL000443	Erythraline	Muscarinic acetylcholine receptor M2	CHRM2
MOL000443	Erythraline	Alpha-2B adrenergic receptor	ADRA2B
MOL000443	Erythraline	Alpha-1B adrenergic receptor	ADRA1B
MOL000443	Erythraline	Beta-2 adrenergic receptor	ADRB2
MOL000443	Erythraline	Alpha-1D adrenergic receptor	ADRA1D
MOL000443	Erythraline	Neuronal acetylcholine receptor subunit alpha-2	CHRNA2
MOL000443	Erythraline	Mu-type opioid receptor	OPRM1
MOL000443	Erythraline	Gamma-aminobutyric acid receptor subunit alpha-1	GABRA1
MOL000443	Erythraline	Phosphatidylinositol-4,5-bisphosphate 3-kinase catalytic subunit, gamma isoform	PIK3CG
MOL000443	Erythraline	Neuronal acetylcholine receptor protein, alpha-7 chain	CHRNA7
MOL000443	Erythraline	Dopamine D1 receptor	DRD1
MOL005922	Acanthoside B	DNA topoisomerase II	TOP2A
MOL006709	AIDS214634	Prostaglandin G/H synthase 2	PTGS2
MOL006709	AIDS214634	Nuclear receptor coactivator 2	NCOA2
MOL006709	AIDS214634	Potassium voltage-gated channel subfamily H member 2	KCNH2
MOL006709	AIDS214634	Coagulation factor VII	F7
MOL007059	3-beta-Hydroxymethyllenetanshiquinone	Dopamine D1 receptor	DRD1
MOL007059	3-beta-Hydroxymethyllenetanshiquinone	Thrombin	F2
MOL007059	3-beta-Hydroxymethyllenetanshiquinone	Muscarinic acetylcholine receptor M1	CHRM1
MOL007059	3-beta-Hydroxymethyllenetanshiquinone	Prostaglandin G/H synthase 2	PTGS2
MOL007059	3-beta-Hydroxymethyllenetanshiquinone	Carbonic anhydrase II	CA2
MOL007059	3-beta-Hydroxymethyllenetanshiquinone	Retinoic acid receptor RXR-alpha	RXRA
MOL007059	3-beta-Hydroxymethyllenetanshiquinone	Delta-type opioid receptor	OPRD1
MOL007059	3-beta-Hydroxymethyllenetanshiquinone	Acetylcholinesterase	ACHE
MOL007059	3-beta-Hydroxymethyllenetanshiquinone	Alpha-1A adrenergic receptor	ADRA1A
MOL007059	3-beta-Hydroxymethyllenetanshiquinone	Beta-2 adrenergic receptor	ADRB2
MOL007059	3-beta-Hydroxymethyllenetanshiquinone	Mu-type opioid receptor	OPRM1
MOL007059	3-beta-Hydroxymethyllenetanshiquinone	Dipeptidyl peptidase IV	DPP4
MOL007059	3-beta-Hydroxymethyllenetanshiquinone	Heat shock protein HSP 90	HSP90AB1
MOL007059	3-beta-Hydroxymethyllenetanshiquinone	Neuronal acetylcholine receptor protein, alpha-7 chain	CHRNA7
MOL007059	3-beta-Hydroxymethyllenetanshiquinone	Ig gamma-1 chain C region	IGHG1
MOL007059	3-beta-Hydroxymethyllenetanshiquinone	Trypsin-1	PRSS1
MOL007059	3-beta-Hydroxymethyllenetanshiquinone	Nuclear receptor coactivator 1	NCOA1
MOL000073	ent-Epicatechin	Prostaglandin G/H synthase 1	PTGS1
MOL000073	ent-Epicatechin	Estrogen receptor	ESR1
MOL000073	ent-Epicatechin	Prostaglandin G/H synthase 2	PTGS2
MOL000073	ent-Epicatechin	Heat shock protein HSP 90	HSP90AB1
MOL007563	Yangambin	Potassium voltage-gated channel subfamily H member 2	KCNH2
MOL007563	Yangambin	Sodium channel protein type 5 subunit alpha	SCN5A
MOL007563	Yangambin	Prostaglandin G/H synthase 2	PTGS2
MOL007563	Yangambin	DNA topoisomerase II	TOP2A
MOL007563	Yangambin	Voltage-dependent L-type calcium channel subunit alpha-1S	CACNA1S
MOL007563	Yangambin	Nuclear receptor coactivator 2	NCOA2
MOL007563	Yangambin	Calcium-activated potassium channel subunit alpha 1	KCNMA1
MOL009007	Eucommin A	DNA topoisomerase II	TOP2A
MOL009009	(+)-medioresinol	Potassium voltage-gated channel subfamily H member 2	KCNH2
MOL009009	(+)-medioresinol	Sodium channel protein type 5 subunit alpha	SCN5A
MOL009009	(+)-medioresinol	Prostaglandin G/H synthase 2	PTGS2
MOL009009	(+)-medioresinol	Nitric-oxide synthase, endothelial	NOS3
MOL009009	(+)-medioresinol	Coagulation factor VII	F7
MOL009009	(+)-medioresinol	Alpha-1B adrenergic receptor	ADRA1B
MOL009009	(+)-medioresinol	DNA topoisomerase II	TOP2A
MOL009009	(+)-medioresinol	Heat shock protein HSP 90	HSP90AB1
MOL009009	(+)-medioresinol	Nuclear receptor coactivator 2	NCOA2
MOL009015	(-)-Tabernemontanine	Prostaglandin G/H synthase 1	PTGS1
MOL009015	(-)-Tabernemontanine	Dopamine D1 receptor	DRD1
MOL009015	(-)-Tabernemontanine	Muscarinic acetylcholine receptor M3	CHRM3
MOL009015	(-)-Tabernemontanine	Potassium voltage-gated channel subfamily H member 2	KCNH2
MOL009015	(-)-Tabernemontanine	Muscarinic acetylcholine receptor M1	CHRM1
MOL009015	(-)-Tabernemontanine	Androgen receptor	AR
MOL009015	(-)-Tabernemontanine	D(1B) dopamine receptor	DRD5
MOL009015	(-)-Tabernemontanine	Sodium channel protein type 5 subunit alpha	SCN5A
MOL009015	(-)-Tabernemontanine	Muscarinic acetylcholine receptor M5	CHRM5
MOL009015	(-)-Tabernemontanine	Prostaglandin G/H synthase 2	PTGS2
MOL009015	(-)-Tabernemontanine	Alpha-2A adrenergic receptor	ADRA2A
MOL009015	(-)-Tabernemontanine	5-hydroxytryptamine receptor 3A	HTR3A
MOL009015	(-)-Tabernemontanine	5-hydroxytryptamine 2B receptor	HTR2B
MOL009015	(-)-Tabernemontanine	Muscarinic acetylcholine receptor M4	CHRM4
MOL009015	(-)-Tabernemontanine	Delta-type opioid receptor	OPRD1
MOL009015	(-)-Tabernemontanine	Acetylcholinesterase	ACHE
MOL009015	(-)-Tabernemontanine	CGMP-inhibited 3',5'-cyclic phosphodiesterase A	PDE3A
MOL009015	(-)-Tabernemontanine	5-hydroxytryptamine 2A receptor	HTR2A
MOL009015	(-)-Tabernemontanine	Sodium-dependent noradrenaline transporter	SLC6A2
MOL009015	(-)-Tabernemontanine	Alpha-1A adrenergic receptor	ADRA1A
MOL009015	(-)-Tabernemontanine	5-hydroxytryptamine 2C receptor	HTR2C
MOL009015	(-)-Tabernemontanine	Muscarinic acetylcholine receptor M2	CHRM2
MOL009015	(-)-Tabernemontanine	Alpha-2B adrenergic receptor	ADRA2B
MOL009015	(-)-Tabernemontanine	Alpha-1B adrenergic receptor	ADRA1B
MOL009015	(-)-Tabernemontanine	D(3) dopamine receptor	DRD3
MOL009015	(-)-Tabernemontanine	5-hydroxytryptamine 7 receptor	HTR7
MOL009015	(-)-Tabernemontanine	5-hydroxytryptamine 1D receptor	HTR1D
MOL009015	(-)-Tabernemontanine	Beta-2 adrenergic receptor	ADRB2
MOL009015	(-)-Tabernemontanine	Alpha-1D adrenergic receptor	ADRA1D
MOL009015	(-)-Tabernemontanine	Neuronal acetylcholine receptor subunit alpha-2	CHRNA2
MOL009015	(-)-Tabernemontanine	Sodium-dependent serotonin transporter	SLC6A4
MOL009015	(-)-Tabernemontanine	D(2) dopamine receptor	DRD2
MOL009015	(-)-Tabernemontanine	Mu-type opioid receptor	OPRM1
MOL009015	(-)-Tabernemontanine	Gamma-aminobutyric acid receptor subunit alpha-1	GABRA1
MOL009015	(-)-Tabernemontanine	5-hydroxytryptamine 1B receptor	HTR1B
MOL009015	(-)-Tabernemontanine	Heat shock protein HSP 90	HSP90AB1
MOL009015	(-)-Tabernemontanine	Phosphatidylinositol-4,5-bisphosphate 3-kinase catalytic subunit, gamma isoform	PIK3CG
MOL009015	(-)-Tabernemontanine	Neuronal acetylcholine receptor protein, alpha-7 chain	CHRNA7
MOL009015	(-)-Tabernemontanine	cAMP and cAMP-inhibited cGMP 3',5'-cyclic phosphodiesterase 10A	PDE10A
MOL009027	Cyclopamine	Androgen receptor	AR
MOL009027	Cyclopamine	Mineralocorticoid receptor	NR3C2
MOL009027	Cyclopamine	Glucocorticoid receptor	NR3C1
MOL009029	Dehydrodiconiferyl alcohol 4,gamma'-di-O-beta-D-glucopyanoside_qt	Prostaglandin G/H synthase 1	PTGS1
MOL009029	Dehydrodiconiferyl alcohol 4,gamma'-di-O-beta-D-glucopyanoside_qt	Thrombin	F2
MOL009029	Dehydrodiconiferyl alcohol 4,gamma'-di-O-beta-D-glucopyanoside_qt	Potassium voltage-gated channel subfamily H member 2	KCNH2
MOL009029	Dehydrodiconiferyl alcohol 4,gamma'-di-O-beta-D-glucopyanoside_qt	Estrogen receptor	ESR1
MOL009029	Dehydrodiconiferyl alcohol 4,gamma'-di-O-beta-D-glucopyanoside_qt	Prostaglandin G/H synthase 2	PTGS2
MOL009029	Dehydrodiconiferyl alcohol 4,gamma'-di-O-beta-D-glucopyanoside_qt	Coagulation factor VII	F7
MOL009029	Dehydrodiconiferyl alcohol 4,gamma'-di-O-beta-D-glucopyanoside_qt	Acetylcholinesterase	ACHE
MOL009029	Dehydrodiconiferyl alcohol 4,gamma'-di-O-beta-D-glucopyanoside_qt	Dipeptidyl peptidase IV	DPP4
MOL009029	Dehydrodiconiferyl alcohol 4,gamma'-di-O-beta-D-glucopyanoside_qt	Heat shock protein HSP 90	HSP90AB1
MOL009029	Dehydrodiconiferyl alcohol 4,gamma'-di-O-beta-D-glucopyanoside_qt	Trypsin-1	PRSS1
MOL009029	Dehydrodiconiferyl alcohol 4,gamma'-di-O-beta-D-glucopyanoside_qt	Cyclin-A2	CCNA2
MOL009031	Cinchonan-9-al, 6'-methoxy-, (9R)-	Prostaglandin G/H synthase 1	PTGS1
MOL009031	Cinchonan-9-al, 6'-methoxy-, (9R)-	Dopamine D1 receptor	DRD1
MOL009031	Cinchonan-9-al, 6'-methoxy-, (9R)-	Muscarinic acetylcholine receptor M3	CHRM3
MOL009031	Cinchonan-9-al, 6'-methoxy-, (9R)-	Potassium voltage-gated channel subfamily H member 2	KCNH2
MOL009031	Cinchonan-9-al, 6'-methoxy-, (9R)-	Muscarinic acetylcholine receptor M1	CHRM1
MOL009031	Cinchonan-9-al, 6'-methoxy-, (9R)-	Beta-1 adrenergic receptor	ADRB1
MOL009031	Cinchonan-9-al, 6'-methoxy-, (9R)-	Sodium channel protein type 5 subunit alpha	SCN5A
MOL009031	Cinchonan-9-al, 6'-methoxy-, (9R)-	Muscarinic acetylcholine receptor M5	CHRM5
MOL009031	Cinchonan-9-al, 6'-methoxy-, (9R)-	Prostaglandin G/H synthase 2	PTGS2
MOL009031	Cinchonan-9-al, 6'-methoxy-, (9R)-	Alpha-2A adrenergic receptor	ADRA2A
MOL009031	Cinchonan-9-al, 6'-methoxy-, (9R)-	5-hydroxytryptamine receptor 3A	HTR3A
MOL009031	Cinchonan-9-al, 6'-methoxy-, (9R)-	Alpha-2C adrenergic receptor	ADRA2C
MOL009031	Cinchonan-9-al, 6'-methoxy-, (9R)-	D(4) dopamine receptor	DRD4
MOL009031	Cinchonan-9-al, 6'-methoxy-, (9R)-	Muscarinic acetylcholine receptor M4	CHRM4
MOL009031	Cinchonan-9-al, 6'-methoxy-, (9R)-	Retinoic acid receptor RXR-alpha	RXRA
MOL009031	Cinchonan-9-al, 6'-methoxy-, (9R)-	Delta-type opioid receptor	OPRD1
MOL009031	Cinchonan-9-al, 6'-methoxy-, (9R)-	CGMP-inhibited 3',5'-cyclic phosphodiesterase A	PDE3A
MOL009031	Cinchonan-9-al, 6'-methoxy-, (9R)-	5-hydroxytryptamine 2A receptor	HTR2A
MOL009031	Cinchonan-9-al, 6'-methoxy-, (9R)-	Sodium-dependent noradrenaline transporter	SLC6A2
MOL009031	Cinchonan-9-al, 6'-methoxy-, (9R)-	Alpha-1A adrenergic receptor	ADRA1A
MOL009031	Cinchonan-9-al, 6'-methoxy-, (9R)-	5-hydroxytryptamine 2C receptor	HTR2C
MOL009031	Cinchonan-9-al, 6'-methoxy-, (9R)-	Muscarinic acetylcholine receptor M2	CHRM2
MOL009031	Cinchonan-9-al, 6'-methoxy-, (9R)-	Alpha-2B adrenergic receptor	ADRA2B
MOL009031	Cinchonan-9-al, 6'-methoxy-, (9R)-	Alpha-1B adrenergic receptor	ADRA1B
MOL009031	Cinchonan-9-al, 6'-methoxy-, (9R)-	D(3) dopamine receptor	DRD3
MOL009031	Cinchonan-9-al, 6'-methoxy-, (9R)-	Sodium-dependent dopamine transporter	SLC6A3
MOL009031	Cinchonan-9-al, 6'-methoxy-, (9R)-	5-hydroxytryptamine 7 receptor	HTR7
MOL009031	Cinchonan-9-al, 6'-methoxy-, (9R)-	Beta-2 adrenergic receptor	ADRB2
MOL009031	Cinchonan-9-al, 6'-methoxy-, (9R)-	Alpha-1D adrenergic receptor	ADRA1D
MOL009031	Cinchonan-9-al, 6'-methoxy-, (9R)-	Sodium-dependent serotonin transporter	SLC6A4
MOL009031	Cinchonan-9-al, 6'-methoxy-, (9R)-	D(2) dopamine receptor	DRD2
MOL009031	Cinchonan-9-al, 6'-methoxy-, (9R)-	Epidermal growth factor receptor	EGFR
MOL009031	Cinchonan-9-al, 6'-methoxy-, (9R)-	Mu-type opioid receptor	OPRM1
MOL009031	Cinchonan-9-al, 6'-methoxy-, (9R)-	Heat shock protein HSP 90	HSP90AB1
MOL009031	Cinchonan-9-al, 6'-methoxy-, (9R)-	Neuronal acetylcholine receptor protein, alpha-7 chain	CHRNA7
MOL009042	Helenalin	Gamma-aminobutyric acid receptor subunit alpha-1	GABRA1
MOL009047	(+)-Eudesmin	Muscarinic acetylcholine receptor M3	CHRM3
MOL009047	(+)-Eudesmin	Potassium voltage-gated channel subfamily H member 2	KCNH2
MOL009047	(+)-Eudesmin	Sodium channel protein type 5 subunit alpha	SCN5A
MOL009047	(+)-Eudesmin	Prostaglandin G/H synthase 2	PTGS2
MOL009047	(+)-Eudesmin	Alpha-1B adrenergic receptor	ADRA1B
MOL009047	(+)-Eudesmin	Beta-2 adrenergic receptor	ADRB2
MOL009047	(+)-Eudesmin	Heat shock protein HSP 90	HSP90AB1
MOL009047	(+)-Eudesmin	Nuclear receptor coactivator 2	NCOA2
MOL009053	4-[(2S,3R)-5-[(E)-3-hydroxyprop-1-enyl]-7-methoxy-3-methylol-2,3-dihydrobenzofuran-2-yl]-2-methoxy-phenol	Thrombin	F2
MOL009053	4-[(2S,3R)-5-[(E)-3-hydroxyprop-1-enyl]-7-methoxy-3-methylol-2,3-dihydrobenzofuran-2-yl]-2-methoxy-phenol	Potassium voltage-gated channel subfamily H member 2	KCNH2
MOL009053	4-[(2S,3R)-5-[(E)-3-hydroxyprop-1-enyl]-7-methoxy-3-methylol-2,3-dihydrobenzofuran-2-yl]-2-methoxy-phenol	Estrogen receptor	ESR1
MOL009053	4-[(2S,3R)-5-[(E)-3-hydroxyprop-1-enyl]-7-methoxy-3-methylol-2,3-dihydrobenzofuran-2-yl]-2-methoxy-phenol	Prostaglandin G/H synthase 2	PTGS2
MOL009053	4-[(2S,3R)-5-[(E)-3-hydroxyprop-1-enyl]-7-methoxy-3-methylol-2,3-dihydrobenzofuran-2-yl]-2-methoxy-phenol	Dipeptidyl peptidase IV	DPP4
MOL009053	4-[(2S,3R)-5-[(E)-3-hydroxyprop-1-enyl]-7-methoxy-3-methylol-2,3-dihydrobenzofuran-2-yl]-2-methoxy-phenol	Heat shock protein HSP 90	HSP90AB1
MOL009053	4-[(2S,3R)-5-[(E)-3-hydroxyprop-1-enyl]-7-methoxy-3-methylol-2,3-dihydrobenzofuran-2-yl]-2-methoxy-phenol	Trypsin-1	PRSS1
MOL009053	4-[(2S,3R)-5-[(E)-3-hydroxyprop-1-enyl]-7-methoxy-3-methylol-2,3-dihydrobenzofuran-2-yl]-2-methoxy-phenol	Acetylcholinesterase	ACHE
MOL009055	hirsutin_qt	Nitric oxide synthase, inducible	NOS2
MOL009055	hirsutin_qt	Prostaglandin G/H synthase 1	PTGS1
MOL009055	hirsutin_qt	Sodium channel protein type 5 subunit alpha	SCN5A
MOL009055	hirsutin_qt	Prostaglandin G/H synthase 2	PTGS2
MOL009055	hirsutin_qt	Carbonic anhydrase II	CA2
MOL009055	hirsutin_qt	Coagulation factor VII	F7
MOL009055	hirsutin_qt	Vascular endothelial growth factor receptor 2	KDR
MOL009055	hirsutin_qt	Estrogen receptor beta	ESR2
MOL009055	hirsutin_qt	Mitogen-activated protein kinase 14	MAPK14
MOL009055	hirsutin_qt	Glycogen synthase kinase-3 beta	GSK3B
MOL009055	hirsutin_qt	Heat shock protein HSP 90	HSP90AB1
MOL009055	hirsutin_qt	Ig gamma-1 chain C region	IGHG1
MOL009055	hirsutin_qt	Nuclear receptor coactivator 2	NCOA2
MOL009057	liriodendrin_qt	Nuclear receptor coactivator 2	NCOA2
MOL000098	quercetin	Prostaglandin G/H synthase 1	PTGS1
MOL000098	quercetin	Androgen receptor	AR
MOL000098	quercetin	Peroxisome proliferator activated receptor gamma	PPARG
MOL000098	quercetin	Prostaglandin G/H synthase 2	PTGS2
MOL000098	quercetin	Heat shock protein HSP 90	HSP90AB1
MOL000098	quercetin	Phosphatidylinositol-4,5-bisphosphate 3-kinase catalytic subunit, gamma isoform	PIK3CG
MOL000098	quercetin	Nuclear receptor coactivator 2	NCOA2
MOL000098	quercetin	Dipeptidyl peptidase IV	DPP4
MOL000098	quercetin	Aldose reductase	AKR1B1
MOL000098	quercetin	Trypsin-1	PRSS1
MOL000098	quercetin	DNA topoisomerase II	TOP2A
MOL000098	quercetin	Thrombin	F2
MOL000098	quercetin	Potassium voltage-gated channel subfamily H member 2	KCNH2
MOL000098	quercetin	Sodium channel protein type 5 subunit alpha	SCN5A
MOL000098	quercetin	Beta-2 adrenergic receptor	ADRB2
MOL000098	quercetin	Stromelysin-1	MMP3
MOL000098	quercetin	Coagulation factor VII	F7
MOL000098	quercetin	Nitric-oxide synthase, endothelial	NOS3
MOL000098	quercetin	Retinoic acid receptor RXR-alpha	RXRA
MOL000098	quercetin	Acetylcholinesterase	ACHE
MOL000098	quercetin	Gamma-aminobutyric acid receptor subunit alpha-1	GABRA1
MOL000098	quercetin	Amine oxidase [flavin-containing] B	MAOB
MOL000098	quercetin	Transcription factor p65	RELA
MOL000098	quercetin	Epidermal growth factor receptor	EGFR
MOL000098	quercetin	RAC-alpha serine/threonine-protein kinase	AKT1
MOL000098	quercetin	Vascular endothelial growth factor A	VEGFA
MOL000098	quercetin	G1/S-specific cyclin-D1	CCND1
MOL000098	quercetin	Apoptosis regulator Bcl-2	BCL2
MOL000098	quercetin	Bcl-2-like protein 1	BCL2L1
MOL000098	quercetin	Proto-oncogene c-Fos	FOS
MOL000098	quercetin	Cyclin-dependent kinase inhibitor 1	CDKN1A
MOL000098	quercetin	Apoptosis regulator BAX	BAX
MOL000098	quercetin	Caspase-9	CASP9
MOL000098	quercetin	Urokinase-type plasminogen activator	PLAU
MOL000098	quercetin	72 kDa type IV collagenase	MMP2
MOL000098	quercetin	Matrix metalloproteinase-9	MMP9
MOL000098	quercetin	Mitogen-activated protein kinase 1	MAPK1
MOL000098	quercetin	Interleukin-10	IL10
MOL000098	quercetin	Pro-epidermal growth factor	EGF
MOL000098	quercetin	Retinoblastoma-associated protein	RB1
MOL000098	quercetin	Tumor necrosis factor	TNF
MOL000098	quercetin	Interleukin-6	IL6
MOL000098	quercetin	Cyclin-dependent kinase inhibitor 2A, isoforms 1/2/3	CDKN2A
MOL000098	quercetin	Activator of 90 kDa heat shock protein ATPase homolog 1	AHSA1
MOL000098	quercetin	Caspase-3	CASP3
MOL000098	quercetin	Cellular tumor antigen p53	TP53
MOL000098	quercetin	ETS domain-containing protein Elk-1	ELK1
MOL000098	quercetin	NF-kappa-B inhibitor alpha	NFKBIA
MOL000098	quercetin	NADPH--cytochrome P450 reductase	POR
MOL000098	quercetin	Ornithine decarboxylase	ODC1
MOL000098	quercetin	Xanthine dehydrogenase/oxidase	XDH
MOL000098	quercetin	Caspase-8	CASP8
MOL000098	quercetin	DNA topoisomerase 1	TOP1
MOL000098	quercetin	RAF proto-oncogene serine/threonine-protein kinase	RAF1
MOL000098	quercetin	Superoxide dismutase [Cu-Zn]	SOD1
MOL000098	quercetin	Protein kinase C alpha type	PRKCA
MOL000098	quercetin	Interstitial collagenase	MMP1
MOL000098	quercetin	Hypoxia-inducible factor 1-alpha	HIF1A
MOL000098	quercetin	Signal transducer and activator of transcription 1-alpha/beta	STAT1
MOL000098	quercetin	Protein CBFA2T1	RUNX1T1
MOL000098	quercetin	Cell division control protein 2 homolog	CDK1
MOL000098	quercetin	78 kDa glucose-regulated protein	HSPA5
MOL000098	quercetin	Receptor tyrosine-protein kinase erbB-2	ERBB2
MOL000098	quercetin	Peroxisome proliferator-activated receptor gamma	PPARG
MOL000098	quercetin	Acetyl-CoA carboxylase 1	ACACA
MOL000098	quercetin	Heme oxygenase 1	HMOX1
MOL000098	quercetin	Cytochrome P450 3A4	CYP3A4
MOL000098	quercetin	Cytochrome P450 1A2	CYP1A2
MOL000098	quercetin	Caveolin-1	CAV1
MOL000098	quercetin	Myc proto-oncogene protein	MYC
MOL000098	quercetin	Tissue factor	F3
MOL000098	quercetin	Gap junction alpha-1 protein	GJA1
MOL000098	quercetin	Cytochrome P450 1A1	CYP1A1
[truncated: 1,522 more rows]
