# Supplementary material for: Stimulation of hair growth by Tianma Gouteng decoction: Identifying mechanisms based on chemical analysis, systems biology approach, and experimental evaluation
Source: Front Pharmacol. 2022 Dec 16;13:1073392. doi: 10.3389/fphar.2022.1073392 (PMC9802907; doi:10.3389/fphar.2022.1073392)
Supplement: Supplementary file 1 [file DataSheet1.zip › Supplementary date/Supplementary Table S3.xlsx]

## Sheet: Supplementary Table S3
Supplementary Table S3---Coincident targets between diseases and putative beneficial components
SCN5A
HTR2A
SLC6A4
GABRA1
PON1
CYP2C19
NR4A2
SPG11
HK1
CACNA1S
DRD4
HSPA8
SMS
FHIT
PRMT7
CRLF1
NR1H3
S1PR2
LRRK2
CCR1
NOS2
F2
ESR1
AR
PPARG
PTGS2
ESR2
MAPK14
GSK3B
PIK3CG
PRSS1
KCNMA1
PGR
BCL2
BAX
CASP9
CASP3
CASP8
TGFB1
MAP2
MMP3
NOS3
RELA
EGFR
AKT1
VEGFA
CCND1
BCL2L1
FOS
CDKN1A
PLAU
MMP2
MMP9
MAPK1
IL10
EGF
RB1
TNF
IL6
CDKN2A
TP53
NFKBIA
POR
ODC1
RAF1
SOD1
MMP1
HIF1A
STAT1
HSPA5
ERBB2
CYP1A2
CAV1
MYC
F3
GJA1
ICAM1
IL1B
CCL2
VCAM1
CXCL8
BIRC5
DUOX2
KRT5
HSPB1
IL2
CYP1B1
PLAT
THBD
SERPINE1
COL1A1
IFNG
PTEN
IL1A
MPO
NCF1
GSTP1
NFE2L2
PARP1
AHR
COL3A1
CHEK2
INSR
PPARA
CRP
CXCL10
CHUK
SPP1
RUNX2
CTSD
IGFBP3
IGF2
CD40LG
IRF1
ERBB3
RASA1
GSTM1
CYP17A1
NR3C1
EPAS1
CYP19A1
MTOR
PIK3CA
PRF1
PRKCD
PGK1
MAPK8
MME
SYK
NTRK1
SHBG
MET
LIMK1
CTSL
CTSB
MDM2
ALK
AKT2
FGFR1
FASLG
KDR
FN1
SLC6A3
CYCS
RPS6KA3
APP
ELANE
PDE4D
EDNRA
TYR
GBA
TYMP
HRAS
MAG
HSP90AA1
DRD2
CTNNB1
HPRT1
SRD5A1
NGF
LPL
HDAC8
ALB
TTR
COMT
AHCY
EHMT1
SRC
SETD2
MTAP
PRKACA
KMT2A
DNMT1
EZH2
DNMT3B
CDK4
ITGB3
ATM
INS
KCNJ11
FSHB
LHB
TFAM
NLRP3
VDR
CNR1
ITGB1
TERT
EPHA4
EDNRB
CASR
FTO
PLK1
CDK5
AXL
CDK6
ESRRB
FLT3
CFTR
HDAC1
KDM1A
MMP14
MAP2K1
GUSB
HDAC4
PDGFRB
PDGFRA
G6PD
DHCR7
CSF2
BTK
PTGS1
CA2
F7
DPP4
CDK2
ADRA1B
ADRB2
OPRM1
CHRNA7
PRKCA
ACHE
XDH
CDK1
ACACA
HMOX1
CYP3A4
CYP1A1
SELE
PRKCB
CCNB1
ALOX5
ABCA2
CXCL2
HSF1
E2F1
NKX3-1
HSD11B1
PTPN1
HSD11B2
PLA2G2A
FNTA
F2RL1
AURKA
PTPN2
HMGCR
DRD3
ACVRL1
TYMS
AKT3
FASN
MCL1
FOSL1
ALOX12
NFATC1
ADRA2A
ADRB1
NOX4
CD38
GRIA2
IKBKB
MAPK10
MMP13
ABCB1
LGALS3
FUCA1
ADORA2B
OGA
ADA
MMP7
GAPDH
SELP
GAP43
CDA
MAPK9
MDK
FBP1
IDO1
IARS
EGR1
RASGRF1
ADIPOQ
PTGER2
ACE
AGTR1
EPHA2
EPHB2
EPHA3
CSNK2A1
CCNB2
TNKS2
CDK5R1
EIF2AK2
ADAM17
BAD
HDAC5
HDAC9
ANPEP
PIK3CD
CCNE1
FLT1
FLT4
TNNT2
RORA
NR1H2
CDC25A
PTPN6
SIGMAR1
PRKCE
