# Supplementary material for: Stimulation of hair growth by Tianma Gouteng decoction: Identifying mechanisms based on chemical analysis, systems biology approach, and experimental evaluation
Source: Front Pharmacol. 2022 Dec 16;13:1073392. doi: 10.3389/fphar.2022.1073392 (PMC9802907; doi:10.3389/fphar.2022.1073392)
Supplement: Supplementary file 1 [file DataSheet1.zip › Supplementary date/Supplementary Table S4.xlsx]

## Sheet: Supplementary Table S4
Supplementary Table S4---251 compounds of TGD were detected by UHPLC-MS/MS
ID	Metabolite	Formula	m/z	Retention time(min)	Mode	Adducts	Fragmentation Score	Mass Error (ppm)
neg001	Hispidulin	C16H12O6	599.121	7.30148	neg	2M-H	99.4	2.73533
neg002	Oroxylin A	C16H12O5	283.062	7.99058	neg	M-H	98.7	1.34937
pos001	Oroxin A	C21H20O10	433.112	5.74345	pos	M+H	98.7	-1.53949
pos002	Oroxylin A-7-O-beta-D-glucuronide	C22H20O11	461.107	6.00403	pos	M+H, M+Na	98.6	-2.58494
pos003	Wogonin	C16H12O5	285.075	7.79682	pos	M+H	98.2	-2.31718
pos004	Homoplantaginin	C22H22O11	463.123	5.74345	pos	M+H	98.1	-1.21917
pos005	Wogonoside	C22H20O11	461.107	6.17803	pos	M+H	98.1	-1.95749
neg003	p-Coumaric acid	C9H8O3	163.041	5.16057	neg	M-H	98	3.11395
neg004	Sinapic acid	C11H12O5	223.062	5.32887	neg	M-H	97.9	2.5349
neg005	(+)-Usniacin	C18H16O7	343.083	10.3066	neg	M-H	97.8	3.06582
neg006	Baicalin	C21H18O11	445.079	6.13195	neg	M-H	97.6	2.60378
neg007	Salicylic acid	C7H6O3	137.025	5.5077	neg	M-H	97.4	2.14303
neg008	Vanillin	C8H8O3	151.041	5.26648	neg	M-H	96.7	2.91693
pos007	Quercetin	C15H10O7	303.05	4.92545	pos	M+H	96.7	-1.28826
pos008	Puerarin	C21H20O9	417.118	5.43668	pos	M+H	96.7	-1.09925
neg009	Gallic acid	C7H6O5	169.015	1.0477	neg	M-H	96.5	2.79555
neg010	Calycosin	C16H12O5	283.062	7.79692	neg	M-H	96.4	1.27016
neg011	Leonurine	C14H21N3O5	310.141	4.6544	neg	M-H	96.3	1.81852
pos009	Stachydrine	C7H13NO2	287.196	0.8333	pos	2M+H	96.2	-1.75896
neg012	Emodin-8-O-beta-D-glucopyranoside	C21H20O10	431.1	6.19063	neg	M-H	95.7	2.98621
neg013	Protocatechuic acid	C7H6O4	153.02	3.05505	neg	M-H	95.7	2.59802
pos010	Bryodulcosigenin	C30H50O4	497.362	10.7551	pos	M+Na	95.5	3.80998
neg015	Sucrose	C12H22O11	377.087	0.794267	neg	M+Cl	95.4	2.6842
neg016	Procyanidin B2	C30H26O12	577.138	2.69532	neg	M-H	95.1	4.30162
pos011	5,7,3'-Trihydroxy-6,4',5'-trimethoxyflavone	C18H16O8	361.091	7.11337	pos	M+H	95.1	-1.37171
pos012	Adenosine	C10H13N5O4	268.104	1.01007	pos	M+H	95	-1.47535
neg017	Scopoletin	C10H8O4	191.036	5.4234	neg	M-H	94.5	3.1729
pos013	Isoliquiritin	C21H22O9	419.133	5.17122	pos	M+H	94.5	-1.29773
pos014	Isoimperatorin	C16H14O4	271.096	7.16133	pos	M+H	94.4	-0.762618
neg018	Irigenin	C18H16O8	359.078	6.79953	neg	M-H	94.2	2.44045
neg019	Isochlorogenic acid B	C25H24O12	515.12	5.19085	neg	M-H	94	0.884441
neg020	Isofraxidin	C11H10O5	221.046	5.5077	neg	M-H	93.8	2.72598
pos015	Rutin	C27H30O16	611.16	4.92545	pos	M+H	93.6	-0.688874
pos016	Lonicerin	C27H30O15	595.165	5.1602	pos	M+H	93.6	-1.00777
pos017	tectorigenin	C16H12O6	301.07	6.02673	pos	M+H	93.2	-1.557
pos018	Calycosin-7-O-beta-D-glucoside	C22H22O10	447.128	5.28803	pos	M+H	93.2	-0.808779
pos019	Nobiletin	C21H22O8	403.138	7.8703	pos	M+H	93	-1.78138
neg021	Pinoresinol 4-O-glucoside	C26H32O11	519.187	5.29712	neg	M-H	92.9	0.297828
neg022	avicularin	C20H18O11	433.079	5.33825	neg	M-H, 2M-H, M+Cl	92.8	3.08588
pos020	Tangeretin	C20H20O7	373.128	8.27617	pos	M+H	92.8	-1.30927
neg023	Eupafolin	C16H12O7	315.052	6.50698	neg	M-H	92.6	1.84308
pos021	Catechin	C15H14O6	291.086	4.3389	pos	M+H-H2O, M+H	92.6	-1.79412
pos022	6''-O-Acetylglycitin	C24H24O11	489.139	6.79807	pos	M+H	92.5	-0.826644
neg024	Shanzhiside	C16H24O11	391.125	1.6203	neg	M-H, 2M-H	92.1	1.76532
neg025	Jaceosidin	C17H14O7	329.067	5.70235	neg	M-H	92.1	2.40072
pos023	3'-Demethylnobiletin	C20H20O8	389.123	7.17295	pos	M+H	92.1	-1.51036
neg026	Chrysosplenetin B	C19H18O8	373.094	6.4397	neg	M-H	91.9	3.31628
neg027	Pinocembrin	C15H12O4	255.067	7.8875	neg	M-H	91.8	1.43993
pos024	Chlorogenic acid	C16H18O9	355.102	3.91352	pos	M+H	91.8	-1.62585
pos025	5-O-Demethylnobiletin	C20H20O8	389.122	8.83133	pos	M+H	91.5	-1.60677
neg028	Loganic acid	C16H24O10	375.131	1.4213	neg	M-H	91.2	2.91765
pos026	Guanine	C5H5N5O	152.057	0.92835	pos	M+H	91	-0.85306
pos027	Musk ketone	C14H18N2O5	312.154	4.66357	pos	M+NH4	91	-3.2234
neg029	Eupatilin	C18H16O7	343.083	8.12855	neg	M-H, 2M-H	90.7	3.13393
pos028	Daidzin	C21H20O9	417.118	6.10952	pos	M+H	90.6	-0.251344
neg030	Epigallocatechin	C15H14O7	305.067	2.69532	neg	M-H	90.5	1.81375
neg031	Poricoic acid A	C31H46O5	497.327	9.50692	neg	M-H, 2M-H, M+Cl	90.5	0.307455
neg032	Scutellarin	C21H18O12	461.073	5.03415	neg	M-H, 2M-H	90.4	1.13493
pos029	Aurantio-obtusin beta-D-glucoside	C23H24O12	493.134	5.3723	pos	M+H	90.4	-0.926904
neg033	1-Caffeoylquinic acid	C16H18O9	353.089	3.27405	neg	M-H	90.3	2.56314
neg034	Casticin	C19H18O8	373.094	7.85455	neg	M-H, M+Cl, 2M-H	90	2.59937
neg035	Emodin	C15H10O5	269.046	8.67813	neg	M-H	89.9	-0.13497
pos030	Alisol B	C30H48O4	495.346	10.5817	pos	M+Na	89.7	3.77621
neg036	Caffeic acid	C9H8O4	179.036	4.59438	neg	M-H	89.6	3.17691
neg037	Ethyl ferulate	C12H14O4	221.082	7.34747	neg	M-H	89.5	2.26196
neg038	Cryptochlorogenic acid	C16H18O9	353.089	5.30758	neg	M-H	89.4	2.99726
pos031	7-O-Methylbaicalein	C16H12O5	285.075	7.97857	pos	M+H	89.4	-2.23609
neg039	Ferulic acid	C10H10O4	193.051	6.26813	neg	M-H	89.2	3.33614
neg040	Galangin	C15H10O5	539.098	6.92338	neg	M+Cl, 2M-H, 2M+Hac-H	89.1	-0.773133
pos032	Kaempferol-7-O-beta-D-glucopyranoside	C21H20O11	449.107	5.08347	pos	M+H	88.8	-0.870916
pos033	Iridin	C24H26O13	523.144	5.52078	pos	M+H	88.7	-0.929173
neg041	Azelaic acid	C9H16O4	187.098	5.71378	neg	M-H2O-H, M-H, M+Cl	88.6	2.91859
pos035	L-LYSINE	C6H14N2O2	147.113	0.668233	pos	M+H	88.1	-1.4178
pos036	meso-dihydroguaiaretic acid	C20H26O4	331.19	6.87887	pos	M+H, M+NH4	87.2	-1.51962
pos037	Pachymic acid	C33H52O5	511.378	11.0625	pos	M+H-H2O, M+H	87.1	-0.959574
pos038	Corynoxeine	C22H26N2O4	383.196	5.60165	pos	M+H	86.6	-1.72024
neg042	Corosolic acid	C30H48O4	471.349	8.62992	neg	M-H	86.2	1.10234
neg043	Allantoin	C4H6N4O3	157.037	0.844083	neg	M-H	86	2.80902
neg044	Genipin 1-O-beta-D-gentiobioside	C23H34O15	549.182	4.03638	neg	M-H, M+Cl	85.8	-1.60705
neg045	Ethyl caffeate	C11H12O4	207.067	6.5599	neg	M-H	85.8	2.81791
pos039	Vicenin III	C26H28O14	565.155	4.66357	pos	M+H	85.5	-0.927194
pos040	Jasminoside B	C16H26O8	347.17	3.83333	pos	M+H	85	-1.49135
pos041	Isoquercitrin	C21H20O12	465.102	5.08347	pos	M+H, M+CH3OH+H	84.7	-0.834745
neg046	Wedelolactone	C16H10O7	313.036	7.27865	neg	M-H	84.6	1.96344
pos042	Luteolin 7-glucuronide	C21H18O12	463.087	5.02915	pos	M+H	84.5	-1.22471
pos043	Cyasterone	C29H44O8	503.3	5.3515	pos	M+H-H2O	84.2	-0.365171
neg047	6-Gingerol	C17H26O4	293.176	8.00163	neg	M-H, M+FA-H	83.7	0.977758
neg048	Antrapurol	C14H8O4	239.035	6.15585	neg	M-H	83.5	1.79476
neg049	Parishin E	C19H24O13	459.115	1.67712	neg	M-H	83.4	1.18458
neg050	Abscisic acid	C15H20O4	263.129	6.2477	neg	M-H	83.4	1.23622
pos044	Obtusifolin	C16H12O5	285.075	5.94662	pos	M+H	83	-1.67682
pos045	Farrerol	C17H16O5	301.107	5.17122	pos	M+H-H2O, M+H	81.7	-0.931336
neg051	18 beta-Glycyrrhetintic Acid	C30H46O4	469.333	9.02195	neg	M-H	81.6	2.18892
neg052	Chrysin	C15H10O4	253.051	6.05813	neg	M-H	81.5	1.50016
neg053	Fraxetin	C10H8O5	207.031	4.62402	neg	M-H	81.5	3.14332
neg054	(-)-Catechin gallate	C22H18O10	441.084	5.14863	neg	M-H	80.7	2.08574
neg055	Vanillic acid	C8H8O4	167.035	14.8656	neg	M-H	80.6	2.74763
neg056	Tinnevellin glucoside	C20H24O9	407.136	6.1787	neg	M-H	80.3	2.64305
neg057	Caftaric acid	C13H12O9	311.042	4.03638	neg	M-H	80.2	2.14915
pos046	Isoferulic acid	C10H10O4	195.065	5.34252	pos	M+H	80	-0.6974
pos047	Dehydrotumulosic acid	C31H48O4	467.352	9.49105	pos	M+H-H2O, M+H, M+H-2H2O	80	-0.973065
neg058	Physcion	C16H12O5	283.062	6.85673	neg	M-H	79.9	1.61749
neg059	Crocetin	C20H24O4	327.161	9.09697	neg	M-H	79.8	2.63764
neg060	Quinic acid	C7H12O6	191.057	3.9435	neg	M-H	79.6	2.86666
neg061	Ferulaldehyde	C10H10O3	177.056	5.87295	neg	M-H	79.6	3.10968
neg062	Citric acid	C6H8O7	191.02	1.11332	neg	M-H	79.6	2.78507
pos048	Corynoxine	C22H28N2O4	385.211	5.6259	pos	M+H	79.6	-1.87159
neg063	7-Hydroxycoumarin	C9H6O3	161.025	5.82945	neg	M-H	78.5	3.23564
pos049	Gardenin B	C19H18O7	359.112	6.5234	pos	M+H	78.5	-1.55896
pos050	glycitin	C22H22O10	447.128	6.08553	pos	M+H	78.3	-1.33492
pos051	vincamine	C21H26N2O3	355.201	5.46778	pos	M+H	77.8	-1.7612
pos052	Isovitexin	C21H20O10	433.112	5.01673	pos	M+H	77.6	-1.00741
pos053	Atractyloside A	C21H36O10	431.227	5.10508	pos	M+H-H2O	77	-0.773536
neg064	Scutellarein	C15H10O6	285.041	5.03415	neg	M-H	76.7	1.1932
pos054	Decursinol	C14H14O4	247.096	5.84247	pos	M+H	76.4	-1.0286
neg065	Esculetin	C9H6O4	177.02	4.59438	neg	M-H	76.2	3.37052
pos055	L-Histidine	C6H9N3O2	156.077	0.6871	pos	M+H	76.2	-0.813706
neg066	Isoacteoside	C29H36O15	623.204	5.01128	neg	M-2H, M-H	75.8	8.66116
neg067	Chrysophanol 8-O-beta-D-glucoside	C21H20O9	415.104	5.96547	neg	M-H	75	2.12191
pos056	Aristolone	C15H22O	219.174	9.06285	pos	M+H	75	-1.17222
pos057	thymol	C10H14O	151.112	4.2404	pos	M+H	74.8	-0.69051
neg068	Taxifolin	C15H12O7	303.052	2.69532	neg	M-H	74.5	1.89457
neg069	Pectolinarigenin	C17H14O6	313.072	7.94525	neg	M-H	74.5	1.60408
neg070	Astringin	C20H22O9	405.12	5.13823	neg	M-H, 2M-H, M-H2O-H	74.3	2.52178
neg071	Isopropyl 4-Hydroxybenzoate	C10H12O3	225.077	5.13823	neg	M+FA-H	74.3	3.06475
pos058	tiliroside	C30H26O13	595.144	6.03833	pos	M+H	74.2	-0.701216
pos059	L-Phenylalanine	C9H11NO2	166.086	1.59337	pos	M+H-H2O, M+H	74.2	-1.25775
neg072	epicatechin gallate	C22H18O10	441.084	4.85622	neg	M-H	74.1	2.34987
pos060	Luteolin	C15H10O6	287.055	5.86507	pos	M+H	73.7	-1.50839
pos061	Cytosine	C4H5N3O	112.051	0.82445	pos	M+H	73.6	2.08547
neg073	7,8-Dihydroxycoumarin	C9H6O4	177.02	5.05828	neg	M-H	73.3	3.06349
neg074	Shikimic acid	C7H10O5	173.046	0.894517	neg	M-H, 2M-H	73.3	2.70205
pos062	Artemisinin	C15H22O5	283.153	8.6704	pos	M+H-H2O, M+H, M+H-2H2O	73.2	-1.7755
pos063	Artemetin	C20H20O8	389.122	8.53195	pos	M+H	73.1	-1.71243
pos064	Scopolin	C16H18O9	355.102	4.71917	pos	M+H	72.9	-1.62912
neg075	Secoisolariciresinol	C20H26O6	361.166	5.77652	neg	M-H	72.8	2.08248
neg076	4-Methoxysalicylic acid	C8H8O4	167.036	4.63457	neg	M-H2O-H, M-H	72.8	3.14629
neg077	Noreugenin	C10H8O4	191.036	6.1787	neg	M-H	72.8	3.13444
pos065	Hirsutine	C22H28N2O3	369.216	6.24818	pos	M+H	72.8	-2.72364
pos066	Swertiamarin	C16H22O10	392.154	2.4067	pos	M+NH4	72.8	-1.67359
pos067	Rhodojaponin V	C22H34O7	428.264	7.97857	pos	M+NH4, M+Na, M+H	72.7	-0.996186
pos069	Isoalantolactone	C15H20O2	233.153	8.64155	pos	M+H	72.3	-1.30399
pos070	Rhodojaponin III	C20H32O6	391.211	8.17803	pos	M+Na	72	4.54072
pos071	Phellopterin	C17H16O5	283.096	8.7695	pos	M+H-H2O	71.9	-1.07159
neg078	Parishin C	C32H40O19	727.216	4.3458	neg	M-H	71.7	9.01328
pos072	(+)-Pinoresinol	C20H22O6	341.138	4.08532	pos	M+H-H2O	71.7	-1.42455
neg079	Magnolol	C18H18O2	265.124	9.07162	neg	M-H	71.2	0.618799
pos073	Linderalactone	C15H16O3	245.117	8.56828	pos	M+H-H2O, M+H	70.9	-1.14364
pos074	Perillene	C10H14O	151.112	8.6704	pos	M+H, M+H-H2O	70.7	-0.981784
pos075	Geissoschizine methyl ether	C22H26N2O3	367.201	6.13133	pos	M+H	70.4	-2.41104
neg081	Methyl gallate	C8H8O5	183.03	3.82068	neg	M-H	69.9	3.25078
pos076	Cinnamic acid	C9H8O2	149.06	5.68788	pos	M+H	69.7	-0.496091
pos077	Maslinic acid	C30H48O4	455.351	9.54575	pos	M+H-H2O, M+Na	69.7	-1.3955
pos078	Kahweol	C20H26O3	315.195	8.85607	pos	M+H	69.6	-1.32033
pos079	5-Hydroxymethylfurfural	C6H6O3	109.029	0.81555	pos	M+NH4, M+H-H2O	69.5	0.000826202
pos080	2-Hydroxy-4-methoxybenzaldehyde	C8H8O3	185.081	5.3515	pos	M+CH3OH+H	68.8	-0.960632
neg082	Pyrogallol	C6H6O3	125.025	2.0744	neg	M-H	68.5	1.74338
neg083	Scutellarin methyl ester	C22H20O12	475.089	6.12103	neg	M-H, 2M-H	68.5	1.43002
pos081	Tryptamine	C10H12N2	161.107	4.0957	pos	M+H	68.4	-0.850011
neg084	licochalcone B	C16H14O5	285.077	6.2477	neg	M-H	68	1.42192
pos082	Parthenolide	C15H20O3	249.148	9.73575	pos	M+H	67.9	-1.2009
pos083	Dihydromyricetin	C15H12O8	303.05	4.63353	pos	M+H-H2O	67.7	-0.610208
pos084	4-Methylumbelliferone	C10H8O3	209.081	4.57132	pos	M+CH3OH+H, M+ACN+H	67.6	-1.79231
pos085	Nodakenin	C20H24O9	409.149	6.17803	pos	M+H-H2O, M+H	66.9	-1.44284
pos086	Strictosamide	C26H30N2O8	499.207	6.216	pos	M+H	66.8	-0.884935
neg085	Hesperetin	C16H14O6	301.072	6.74233	neg	M-H	66.7	2.14678
neg086	5,7-Dihydroxychromone	C9H6O4	177.02	5.72553	neg	M-H	66.4	3.46458
pos087	Oleanonic acid	C30H46O3	455.352	9.01677	pos	M+H-H2O, M+H	66.4	-0.905408
pos088	Dehydroandrographolide	C20H28O4	333.206	7.74988	pos	M+H	66	-1.38828
pos089	Arglabin	C15H18O3	229.122	8.6704	pos	M+H-H2O	65.2	-0.921368
pos090	4-Methoxycinnamic acid	C10H10O3	161.06	1.67368	pos	M+H-H2O	65.2	-0.767132
pos091	Eupatorin	C18H16O7	345.096	8.11402	pos	M+H-H2O, M+H	65.1	-1.98565
pos092	cordycepin	C10H13N5O3	252.109	1.41898	pos	M+H	65	-1.30534
pos093	Piceatannol	C14H12O4	245.081	5.12853	pos	M+H-H2O, M+H	64.9	-0.871681
neg087	quercitrin	C21H20O11	447.094	5.39118	neg	M-H, 2M-H, M+Cl	64.6	2.0482
pos094	Hypaphorine	C14H18N2O2	493.28	4.25113	pos	2M+H	64.6	-0.903057
pos095	forskolin	C22H34O7	433.221	9.1616	pos	M+Na	64.5	3.9052
pos096	Isovanillin	C8H8O3	153.055	5.25372	pos	M+H	64.3	-0.759742
neg088	Isovitexin 2''-O-arabinoside	C26H28O14	563.143	5.28777	neg	M-H	64.1	4.9388
pos097	ursolic acid	C30H48O3	457.367	11.3102	pos	M+H	63.9	-0.998588
pos098	Germacrone	C15H22O	219.174	9.22508	pos	M+H	63.6	-1.01921
pos099	Norboldine	C18H19NO4	627.269	6.07407	pos	2M+H	63.5	-0.950295
pos100	Tetrahydroalstonine	C21H24N2O3	385.211	6.23797	pos	M+CH3OH+H	63.5	-2.01325
neg089	USNIC ACID	C18H16O7	343.084	7.65952	neg	M-H, 2M-H	63.4	3.48755
neg090	Demethylwedelolactone	C15H8O7	299.021	6.27972	neg	M-H	63	3.02718
neg091	Manninotriose	C18H32O16	539.138	0.78475	neg	M-H, M+Cl	62.9	-1.02117
pos102	Nandrolone	C18H26O2	275.2	10.3794	pos	M+H	62.7	-1.75129
neg092	Mannitol	C6H14O6	181.072	0.78475	neg	M-H2O-H, M-H	62.6	2.69049
pos103	5-Hydroxy-6,7-dimethoxylflavone	C17H14O5	299.091	8.85607	pos	M+H-H2O, M+H	62.6	-1.33619
pos104	Tuberostemonine	C22H33NO4	398.232	10.9801	pos	M+Na	62.4	5.03855
pos105	Boldine	C19H21NO4	369.18	4.74032	pos	M+ACN+H	62.3	-1.81518
pos106	7-beta-Hydroxylathyrol	C20H30O5	351.216	8.38547	pos	M+H, M+NH4, M+Na	62.3	-1.2977
pos107	Synephrine	C9H13NO2	168.102	6.3627	pos	M+H	61.8	-0.761783
neg093	Citrinin	C13H14O5	499.161	12.5402	neg	2M-H	61.6	0.276707
pos108	Fisetin	C15H10O6	269.044	6.45358	pos	M+H-H2O	61.4	-1.71158
neg094	L-Tryptophan	C11H12N2O2	203.083	3.09052	neg	M-H	61.3	2.56404
pos109	Protocatechualdehyde	C7H6O3	139.039	4.35007	pos	M+H	61	-0.812153
pos110	PAEDEROSIDE	C18H22O11S	447.091	5.90015	pos	M+H	60.9	-9.12835
pos111	Maltose	C12H22O11	325.112	0.8068	pos	M+H-H2O, M+NH4, M+H-2H2O	60.5	-1.37998
neg095	4-Methoxyphenylacetic acid	C9H10O3	165.056	6.4397	neg	M-H	59.9	3.23374
neg096	Methyl hexadecanoate	C17H34O2	315.255	8.62992	neg	M+FA-H	59.9	3.69619
pos112	Hastatoside	C17H24O11	422.165	3.04982	pos	M+NH4	59.8	-1.13834
pos113	14-Deoxyandrographolide	C20H30O4	299.2	8.15335	pos	M+H-2H2O	59.7	-1.16487
pos114	Ellipticine	C17H14N2	247.123	5.6259	pos	M+H	59.7	-1.13223
pos115	Anisic aldehyde	C8H8O2	154.086	0.92835	pos	M+NH4	59.4	-0.742696
neg097	Nystose	C24H42O21	665.219	0.744533	neg	M-H	59.2	6.1059
neg098	Andrographolide	C20H30O5	331.192	8.3485	neg	M-H2O-H	59.1	2.33626
pos116	Paeonol	C9H10O3	167.07	7.42287	pos	M+H	59.1	-0.840285
pos117	Artemisinic acid	C15H22O2	235.169	9.58408	pos	M+H	58.9	-1.26281
pos118	Linolenic acid ethyl ester	C20H34O2	307.263	10.9937	pos	M+H	58.9	-1.51798
pos119	Nardosinone	C15H22O3	251.164	7.05505	pos	M+H	58.7	-1.28871
pos120	Curcumenol	C15H22O2	235.169	7.38428	pos	M+H	58.6	-1.04782
pos121	Cinnamaldehyde	C9H8O	133.065	4.57132	pos	M+H	58.5	-0.327236
neg099	Oxyresveratrol	C14H12O4	243.067	5.13823	neg	M-H	58.2	1.87802
pos123	Liquidambaric acid	C30H46O3	455.352	9.41542	pos	M+H	58.1	-0.980765
neg100	Xanthosine	C10H12N4O6	283.069	1.33683	neg	M-H	57.6	1.28405
neg101	Echinocystic acid	C30H48O4	471.349	13.6189	neg	M-H	57.4	1.65279
pos124	Curcumol	C15H24O2	237.185	7.14835	pos	M+H	56.7	-1.16798
pos125	p-Hydroxybenzaldehyde	C7H6O2	123.044	1.00137	pos	M+H	56.4	1.36991
pos126	Parishin B	C32H40O19	746.25	4.37125	pos	M+NH4	56.3	-0.835165
neg102	Isomangiferin	C19H18O11	467.084	4.51092	neg	M+FA-H	56.2	1.31567
pos127	Quillaic acid	C30H46O5	469.331	8.28888	pos	M+H-H2O, M+H	55.5	-0.722002
neg103	matairesinol	C20H22O6	357.135	4.46138	neg	M-H	55.1	2.12057
pos128	Xanthoxyline	C10H12O4	197.081	5.41522	pos	M+H	55	-0.634127
pos129	Nicotinamide	C6H6N2O	123.055	1.27628	pos	M+H	54.9	0.454302
pos130	Uncarine E	C21H24N2O4	401.207	7.12505	pos	M+CH3OH+H	54.7	-1.06526
neg104	Ingenol	C20H28O5	347.188	7.82005	neg	M-H	54.4	3.35735
neg105	8-O-Acetylharpagide	C17H26O11	405.141	1.01255	neg	M-H	54	2.33109
neg106	L-Tyrosine	C9H11NO3	180.067	0.995117	neg	M-H	53.9	2.69394
pos131	3,5-Dimethoxy-4-hydroxybenzaldehyde	C9H10O4	147.044	5.34252	pos	M+H-2H2O, 2M+H, M+H-H2O, M+H	53.9	-0.769029
pos132	4'-O-Glucosylvitexin	C27H30O15	577.155	5.23262	pos	M+H-H2O	53.7	-1.08683
pos133	Clareolide	C16H26O2	251.2	8.52047	pos	M+H, M+NH4	53.6	-1.34072
pos134	Alkannin	C16H16O5	289.107	7.71327	pos	M+H	53.3	-1.347
pos135	Gentiopicrin	C16H20O9	339.107	5.74345	pos	M+H-H2O	53.2	-0.919342
pos136	beta-Elemonic acid	C30H46O3	437.341	10.7551	pos	M+H-H2O	53.1	-1.34017
pos137	3-Butylidenephthalide	C12H12O2	189.091	7.21062	pos	M+H	53	-1.07119
neg107	Phloretin	C15H14O5	273.077	6.6484	neg	M-H	52.5	0.702352
pos138	Guanosine	C10H13N5O5	284.099	1.01007	pos	M+H	52.3	-1.39419
pos139	Sec-O-Glucosylhamaudol	C21H26O10	439.159	4.48975	pos	M+H	52.2	-1.0475
pos140	Lawsone	C10H6O3	207.065	5.68788	pos	M+H, M+CH3OH+H	52	-0.998237
neg108	Naringenin	C15H12O5	317.068	5.24593	neg	M+FA-H	51.8	3.45944
pos141	Blinin	C22H32O6	357.205	8.83133	pos	M+H-2H2O	51.4	-1.7534
pos142	Asiatic acid	C30H48O5	453.336	8.59408	pos	M+H-2H2O, M+H	51.4	-1.03584
neg109	8-O-Acetyl shanzhiside methyl ester	C19H28O12	447.152	4.55372	neg	M-H	51.3	1.68931
pos143	7,8-Dihydroxy-4-methylcoumarin	C10H8O4	225.075	3.63225	pos	M+H-H2O, M+CH3OH+H, M+H	51.2	-1.34953
neg110	Hypericin	C30H16O8	503.077	14.2019	neg	M-H	51	-0.0738459
pos144	Methyl 4-hydroxycinnamate	C10H10O3	179.07	5.86507	pos	M+H	50.9	-0.977065
pos145	Rhaponticin	C21H24O9	421.15	5.17122	pos	M+H-H2O, M+H, M+H-2H2O	50.7	0.811475
pos146	Pteryxin	C21H22O7	404.17	9.1616	pos	M+NH4, M+Na	50.6	-1.09945
pos147	Dihydrotanshinone I	C18H14O3	311.127	5.94662	pos	M+CH3OH+H	50.6	-2.20988
pos148	Dibutyl phthalate	C16H22O4	279.159	10.0485	pos	M+H	50.3	-1.79203
