# Supplementary material for: Stimulation of hair growth by Tianma Gouteng decoction: Identifying mechanisms based on chemical analysis, systems biology approach, and experimental evaluation
Source: Front Pharmacol. 2022 Dec 16;13:1073392. doi: 10.3389/fphar.2022.1073392 (PMC9802907; doi:10.3389/fphar.2022.1073392)
Supplement: Supplementary file 1 [file DataSheet1.zip › Supplementary date/Supplementary Table S5.xlsx]

## Sheet: Supplementary Table S5
Supplementary Table S5---Bioactive components and corresponding targets
MOLID	MOLName	Targe	Symbol
MOL001735	Hispidulin	Nitric oxide synthase, inducible	NOS2
MOL001735	Hispidulin	Prostaglandin G/H synthase 1	PTGS1
MOL001735	Hispidulin	Prostaglandin G/H synthase 2	PTGS2
MOL001735	Hispidulin	Dipeptidyl peptidase IV	DPP4
MOL001735	Hispidulin	Heat shock protein HSP 90	HSP90AB1
MOL001735	Hispidulin	Phosphatidylinositol-4,5-bisphosphate 3-kinase catalytic subunit, gamma isoform	PIK3CG
MOL001735	Hispidulin	Trypsin-1	PRSS1
MOL001735	Hispidulin	Nuclear receptor coactivator 2	NCOA2
MOL001735	Hispidulin	Nuclear receptor coactivator 1	NCOA1
MOL001735	Hispidulin	Nitric-oxide synthase, endothelial	NOS3
MOL001735	Hispidulin	Acetylcholinesterase	ACHE
MOL001735	Hispidulin	Rhodopsin	RHO
MOL001735	Hispidulin	Ig gamma-1 chain C region	IGHG1
MOL002928	Oroxylin A	Nitric oxide synthase, inducible	NOS2
MOL002928	Oroxylin A	Prostaglandin G/H synthase 1	PTGS1
MOL002928	Oroxylin A	Androgen receptor	AR
MOL002928	Oroxylin A	Sodium channel protein type 5 subunit alpha	SCN5A
MOL002928	Oroxylin A	Prostaglandin G/H synthase 2	PTGS2
MOL002928	Oroxylin A	Retinoic acid receptor RXR-alpha	RXRA
MOL002928	Oroxylin A	CGMP-inhibited 3',5'-cyclic phosphodiesterase A	PDE3A
MOL002928	Oroxylin A	Alpha-1B adrenergic receptor	ADRA1B
MOL002928	Oroxylin A	Beta-2 adrenergic receptor	ADRB2
MOL002928	Oroxylin A	Dipeptidyl peptidase IV	DPP4
MOL002928	Oroxylin A	Heat shock protein HSP 90	HSP90AB1
MOL002928	Oroxylin A	Phosphatidylinositol-4,5-bisphosphate 3-kinase catalytic subunit, gamma isoform	PIK3CG
MOL002928	Oroxylin A	Trypsin-1	PRSS1
MOL002928	Oroxylin A	Nuclear receptor coactivator 1	NCOA1
MOL002928	Oroxylin A	Nuclear receptor coactivator 2	NCOA2
MOL002928	Oroxylin A	cAMP-dependent protein kinase inhibitor alpha	PKIA
MOL002928	Oroxylin A	Apoptosis regulator Bcl-2	BCL2
MOL002928	Oroxylin A	Interleukin-6	IL6
MOL002928	Oroxylin A	Caspase-3	CASP3
MOL002928	Oroxylin A	Cell division control protein 2 homolog	CDK1
MOL002928	Oroxylin A	Cytochrome P450 1A2	CYP1A2
MOL002928	Oroxylin A	G2/mitotic-specific cyclin-B1	CCNB1
MOL002928	Oroxylin A	Cell division protein kinase 7	CDK7
MOL002928	Oroxylin A	Cytochrome P450 2C9	CYP2C9
MOL000173	Wogonin	Nitric oxide synthase, inducible	NOS2
MOL000173	Wogonin	Prostaglandin G/H synthase 1	PTGS1
MOL000173	Wogonin	Estrogen receptor	ESR1
MOL000173	Wogonin	Androgen receptor	AR
MOL000173	Wogonin	Sodium channel protein type 5 subunit alpha	SCN5A
MOL000173	Wogonin	Peroxisome proliferator activated receptor gamma	PPARG
MOL000173	Wogonin	Prostaglandin G/H synthase 2	PTGS2
MOL000173	Wogonin	Retinoic acid receptor RXR-alpha	RXRA
MOL000173	Wogonin	CGMP-inhibited 3',5'-cyclic phosphodiesterase A	PDE3A
MOL000173	Wogonin	Dipeptidyl peptidase IV	DPP4
MOL000173	Wogonin	Mitogen-activated protein kinase 14	MAPK14
MOL000173	Wogonin	Glycogen synthase kinase-3 beta	GSK3B
MOL000173	Wogonin	Heat shock protein HSP 90	HSP90AB1
MOL000173	Wogonin	Cell division protein kinase 2	CDK2
MOL000173	Wogonin	Phosphatidylinositol-4,5-bisphosphate 3-kinase catalytic subunit, gamma isoform	PIK3CG
MOL000173	Wogonin	Serine/threonine-protein kinase Chk1	CHEK1
MOL000173	Wogonin	Trypsin-1	PRSS1
MOL000173	Wogonin	Beta-2 adrenergic receptor	ADRB2
MOL000173	Wogonin	Gamma-aminobutyric acid receptor subunit alpha-1	GABRA1
MOL000173	Wogonin	Transcription factor p65	RELA
MOL000173	Wogonin	RAC-alpha serine/threonine-protein kinase	AKT1
MOL000173	Wogonin	G1/S-specific cyclin-D1	CCND1
MOL000173	Wogonin	Apoptosis regulator Bcl-2	BCL2
MOL000173	Wogonin	Cyclin-dependent kinase inhibitor 1	CDKN1A
MOL000173	Wogonin	Eukaryotic translation initiation factor 6	EIF6
MOL000173	Wogonin	Apoptosis regulator BAX	BAX
MOL000173	Wogonin	Caspase-9	CASP9
MOL000173	Wogonin	Vascular endothelial growth factor receptor 2	KDR
MOL000173	Wogonin	Tumor necrosis factor	TNF
MOL000173	Wogonin	Interleukin-6	IL6
MOL000173	Wogonin	Activator of 90 kDa heat shock protein ATPase homolog 1	AHSA1
MOL000173	Wogonin	Caspase-3	CASP3
MOL000173	Wogonin	Cellular tumor antigen p53	TP53
MOL000173	Wogonin	Bcl-2-binding component 3	BBC3
MOL000173	Wogonin	Telomerase protein component 1	TEP1
MOL000173	Wogonin	Interstitial collagenase	MMP1
MOL000173	Wogonin	C-C motif chemokine 2	CCL2
MOL000173	Wogonin	Protein kinase C delta type	PRKCD
MOL000173	Wogonin	Prostaglandin E2 receptor EP3 subtype	PTGER3
MOL000173	Wogonin	Fibronectin	FN1
MOL000173	Wogonin	Interleukin-8	CXCL8
MOL000173	Wogonin	Induced myeloid leukemia cell differentiation protein Mcl-1	MCL1
MOL000098	quercetin	Prostaglandin G/H synthase 1	PTGS1
MOL000098	quercetin	Androgen receptor	AR
MOL000098	quercetin	Peroxisome proliferator activated receptor gamma	PPARG
MOL000098	quercetin	Prostaglandin G/H synthase 2	PTGS2
MOL000098	quercetin	Heat shock protein HSP 90	HSP90AB1
MOL000098	quercetin	Phosphatidylinositol-4,5-bisphosphate 3-kinase catalytic subunit, gamma isoform	PIK3CG
MOL000098	quercetin	Nuclear receptor coactivator 2	NCOA2
MOL000098	quercetin	Dipeptidyl peptidase IV	DPP4
MOL000098	quercetin	Aldose reductase	AKR1B1
MOL000098	quercetin	Trypsin-1	PRSS1
MOL000098	quercetin	DNA topoisomerase II	TOP2A
MOL000098	quercetin	Potassium voltage-gated channel subfamily H member 2	KCNH2
MOL000098	quercetin	Sodium channel protein type 5 subunit alpha	SCN5A
MOL000098	quercetin	Beta-2 adrenergic receptor	ADRB2
MOL000098	quercetin	Stromelysin-1	MMP3
MOL000098	quercetin	Coagulation factor VII	F7
MOL000098	quercetin	Nitric-oxide synthase, endothelial	NOS3
MOL000098	quercetin	Retinoic acid receptor RXR-alpha	RXRA
MOL000098	quercetin	Acetylcholinesterase	ACHE
MOL000098	quercetin	Gamma-aminobutyric acid receptor subunit alpha-1	GABRA1
MOL000098	quercetin	Amine oxidase [flavin-containing] B	MAOB
MOL000098	quercetin	Transcription factor p65	RELA
MOL000098	quercetin	Epidermal growth factor receptor	EGFR
MOL000098	quercetin	RAC-alpha serine/threonine-protein kinase	AKT1
MOL000098	quercetin	Vascular endothelial growth factor A	VEGFA
MOL000098	quercetin	G1/S-specific cyclin-D1	CCND1
MOL000098	quercetin	Apoptosis regulator Bcl-2	BCL2
MOL000098	quercetin	Bcl-2-like protein 1	BCL2L1
MOL000098	quercetin	Proto-oncogene c-Fos	FOS
MOL000098	quercetin	Cyclin-dependent kinase inhibitor 1	CDKN1A
MOL000098	quercetin	Eukaryotic translation initiation factor 6	EIF6
MOL000098	quercetin	Apoptosis regulator BAX	BAX
MOL000098	quercetin	Caspase-9	CASP9
MOL000098	quercetin	Urokinase-type plasminogen activator	PLAU
MOL000098	quercetin	72 kDa type IV collagenase	MMP2
MOL000098	quercetin	Matrix metalloproteinase-9	MMP9
MOL000098	quercetin	Mitogen-activated protein kinase 1	MAPK1
MOL000098	quercetin	Interleukin-10	IL10
MOL000098	quercetin	Pro-epidermal growth factor	EGF
MOL000098	quercetin	Retinoblastoma-associated protein	RB1
MOL000098	quercetin	Tumor necrosis factor	TNF
MOL000098	quercetin	Interleukin-6	IL6
MOL000098	quercetin	Cyclin-dependent kinase inhibitor 2A, isoforms 1/2/3	CDKN2A
MOL000098	quercetin	Activator of 90 kDa heat shock protein ATPase homolog 1	AHSA1
MOL000098	quercetin	Caspase-3	CASP3
MOL000098	quercetin	Cellular tumor antigen p53	TP53
MOL000098	quercetin	ETS domain-containing protein Elk-1	ELK1
MOL000098	quercetin	NF-kappa-B inhibitor alpha	NFKBIA
MOL000098	quercetin	NADPH--cytochrome P450 reductase	POR
MOL000098	quercetin	Ornithine decarboxylase	ODC1
MOL000098	quercetin	Xanthine dehydrogenase/oxidase	XDH
MOL000098	quercetin	Caspase-8	CASP8
MOL000098	quercetin	DNA topoisomerase 1	TOP1
MOL000098	quercetin	RAF proto-oncogene serine/threonine-protein kinase	RAF1
MOL000098	quercetin	Superoxide dismutase [Cu-Zn]	SOD1
MOL000098	quercetin	Protein kinase C alpha type	PRKCA
MOL000098	quercetin	Interstitial collagenase	MMP1
MOL000098	quercetin	Hypoxia-inducible factor 1-alpha	HIF1A
MOL000098	quercetin	Signal transducer and activator of transcription 1-alpha/beta	STAT1
MOL000098	quercetin	Protein CBFA2T1	RUNX1T1
MOL000098	quercetin	Cell division control protein 2 homolog	CDK1
MOL000098	quercetin	78 kDa glucose-regulated protein	HSPA5
MOL000098	quercetin	Receptor tyrosine-protein kinase erbB-2	ERBB2
MOL000098	quercetin	Peroxisome proliferator-activated receptor gamma	PPARG
MOL000098	quercetin	Acetyl-CoA carboxylase 1	ACACA
MOL000098	quercetin	Heme oxygenase 1	HMOX1
MOL000098	quercetin	Cytochrome P450 3A4	CYP3A4
MOL000098	quercetin	Cytochrome P450 1A2	CYP1A2
MOL000098	quercetin	Caveolin-1	CAV1
MOL000098	quercetin	Myc proto-oncogene protein	MYC
MOL000098	quercetin	Tissue factor	F3
MOL000098	quercetin	Gap junction alpha-1 protein	GJA1
MOL000098	quercetin	Cytochrome P450 1A1	CYP1A1
MOL000098	quercetin	Intercellular adhesion molecule 1	ICAM1
MOL000098	quercetin	Interleukin-1 beta	IL1B
MOL000098	quercetin	C-C motif chemokine 2	CCL2
MOL000098	quercetin	E-selectin	SELE
MOL000098	quercetin	Vascular cell adhesion protein 1	VCAM1
MOL000098	quercetin	Prostaglandin E2 receptor EP3 subtype	PTGER3
MOL000098	quercetin	Interleukin-8	CXCL8
MOL000098	quercetin	Protein kinase C beta type	PRKCB
MOL000098	quercetin	Baculoviral IAP repeat-containing protein 5	BIRC5
MOL000098	quercetin	Dual oxidase 2	DUOX2
MOL000098	quercetin	Nitric oxide synthase, endothelial	NOS3
MOL000098	quercetin	Heat shock protein beta-1	HSPB1
MOL000098	quercetin	Transforming growth factor beta-1	TGFB1
MOL000098	quercetin	Estrogen sulfotransferase	SULT1E1
MOL000098	quercetin	Maltase-glucoamylase, intestinal	MGAM
MOL000098	quercetin	Interleukin-2	IL2
MOL000098	quercetin	Nuclear receptor subfamily 1 group I member 2	NR1I2
MOL000098	quercetin	Cytochrome P450 1B1	CYP1B1
MOL000098	quercetin	G2/mitotic-specific cyclin-B1	CCNB1
MOL000098	quercetin	Tissue-type plasminogen activator	PLAT
MOL000098	quercetin	Thrombomodulin	THBD
MOL000098	quercetin	Plasminogen activator inhibitor 1	SERPINE1
MOL000098	quercetin	Collagen alpha-1(I) chain	COL1A1
MOL000098	quercetin	Interferon gamma	IFNG
MOL000098	quercetin	Arachidonate 5-lipoxygenase	ALOX5
MOL000098	quercetin	Phosphatidylinositol-3,4,5-trisphosphate 3-phosphatase and dual-specificity protein phosphatase PTEN	PTEM
MOL000098	quercetin	Interleukin-1 alpha	IL1A
MOL000098	quercetin	Myeloperoxidase	MPO
MOL000098	quercetin	DNA topoisomerase 2-alpha	TOP2A
MOL000098	quercetin	Neutrophil cytosol factor 1	NCF1
MOL000098	quercetin	ATP-binding cassette sub-family G member 2	ABCG2
MOL000098	quercetin	Hyaluronan synthase 2	HAS2
MOL000098	quercetin	Glutathione S-transferase P	GSTP1
MOL000098	quercetin	Nuclear factor erythroid 2-related factor 2	NFE2L2
MOL000098	quercetin	NAD(P)H dehydrogenase [quinone] 1	NQO1
MOL000098	quercetin	Poly [ADP-ribose] polymerase 1	PARP1
MOL000098	quercetin	Aryl hydrocarbon receptor	AHR
MOL000098	quercetin	26S proteasome non-ATPase regulatory subunit 3	PSMD3
MOL000098	quercetin	Solute carrier family 2, facilitated glucose transporter member 4	SLC2A4
MOL000098	quercetin	Collagen alpha-1(III) chain	COL3A1
MOL000098	quercetin	C-X-C motif chemokine 11	CXCL11
MOL000098	quercetin	Glutathione S-transferase P	GSTP1
MOL000098	quercetin	Nuclear factor erythroid 2-related factor 2	NFE2L2
MOL000098	quercetin	NAD(P)H dehydrogenase [quinone] 1	NQO1
MOL000098	quercetin	Poly [ADP-ribose] polymerase 1	PARP1
MOL000098	quercetin	Aryl hydrocarbon receptor	AHR
MOL000098	quercetin	26S proteasome non-ATPase regulatory subunit 3	PSMD3
MOL000098	quercetin	Solute carrier family 2, facilitated glucose transporter member 4	SLC2A4
MOL000098	quercetin	Collagen alpha-1(III) chain	COL3A1
MOL000098	quercetin	C-X-C motif chemokine 11	CXCL11
MOL000098	quercetin	C-X-C motif chemokine 10	CXCL10
MOL000098	quercetin	Inhibitor of nuclear factor kappa-B kinase subunit alpha	CHUK
MOL000098	quercetin	Osteopontin	SPP1
MOL000098	quercetin	Runt-related transcription factor 2	RUNX2
MOL000098	quercetin	Ras association domain-containing protein 1	RASSF1
MOL000098	quercetin	Transcription factor E2F1	E2F1
MOL000098	quercetin	Transcription factor E2F2	E2F2
MOL000098	quercetin	Prostatic acid phosphatase	ACP3
MOL000098	quercetin	Cathepsin D	CTSD
MOL000098	quercetin	Insulin-like growth factor-binding protein 3	IGFBP3
MOL000098	quercetin	Insulin-like growth factor II	IGF2
MOL000098	quercetin	CD40 ligand	CD40LG
MOL000098	quercetin	Interferon regulatory factor 1	IRF1
MOL000098	quercetin	Receptor tyrosine-protein kinase erbB-3	ERBB3
MOL000098	quercetin	Serum paraoxonase/arylesterase 1	PON1
MOL000098	quercetin	Type I iodothyronine deiodinase	DIO1
MOL000098	quercetin	Procollagen C-endopeptidase enhancer 1	PCOLCE
MOL000098	quercetin	Puromycin-sensitive aminopeptidase	NPEPPS
MOL000098	quercetin	Hexokinase-2	HK2
MOL000098	quercetin	Homeobox protein Nkx-3.1	NKX3-1
MOL000098	quercetin	Ras GTPase-activating protein 1	RASA1
MOL000098	quercetin	Glutathione S-transferase Mu 1	GSTM1
MOL000098	quercetin	Glutathione S-transferase Mu 2	GSTM2
MOL000417	Calycosin	Nitric oxide synthase, inducible	NOS2
MOL000417	Calycosin	Prostaglandin G/H synthase 1	PTGS1
MOL000417	Calycosin	Estrogen receptor	ESR1
MOL000417	Calycosin	Androgen receptor	AR
MOL000417	Calycosin	Peroxisome proliferator activated receptor gamma	PPARG
MOL000417	Calycosin	Prostaglandin G/H synthase 2	PTGS2
MOL000417	Calycosin	Retinoic acid receptor RXR-alpha	RXRA
MOL000417	Calycosin	CGMP-inhibited 3',5'-cyclic phosphodiesterase A	PDE3A
MOL000417	Calycosin	Estrogen receptor beta	ESR2
MOL000417	Calycosin	Dipeptidyl peptidase IV	DPP4
MOL000417	Calycosin	Mitogen-activated protein kinase 14	MAPK14
MOL000417	Calycosin	Glycogen synthase kinase-3 beta	GSK3B
MOL000417	Calycosin	Heat shock protein HSP 90	HSP90AB1
MOL000417	Calycosin	Cell division protein kinase 2	CDK2
MOL000417	Calycosin	Serine/threonine-protein kinase Chk1	CHEK1
MOL000417	Calycosin	Trypsin-1	PRSS1
MOL000417	Calycosin	Cyclin-A2	CCNA2
MOL000417	Calycosin	Nuclear receptor coactivator 2	NCOA2
MOL000417	Calycosin	Beta-2 adrenergic receptor	ADRB2
MOL001942	isoimperatorin	Prostaglandin G/H synthase 2	PTGS2
MOL005828	nobiletin	Nitric oxide synthase, inducible	NOS2
MOL005828	nobiletin	Prostaglandin G/H synthase 1	PTGS1
MOL005828	nobiletin	Potassium voltage-gated channel subfamily H member 2	KCNH2
MOL005828	nobiletin	Estrogen receptor	ESR1
MOL005828	nobiletin	Androgen receptor	AR
MOL005828	nobiletin	Peroxisome proliferator activated receptor gamma	PPARG
MOL005828	nobiletin	Prostaglandin G/H synthase 2	PTGS2
MOL005828	nobiletin	Coagulation factor VII	F7
MOL005828	nobiletin	DNA topoisomerase II	TOP2A
MOL005828	nobiletin	Estrogen receptor beta	ESR2
MOL005828	nobiletin	Dipeptidyl peptidase IV	DPP4
MOL005828	nobiletin	Heat shock protein HSP 90	HSP90AB1
MOL005828	nobiletin	Serine/threonine-protein kinase Chk1	CHEK1
MOL005828	nobiletin	Trypsin-1	PRSS1
MOL005828	nobiletin	Nuclear receptor coactivator 2	NCOA2
MOL005828	nobiletin	Calcium-activated potassium channel subunit alpha 1	KCNMA1
MOL005828	nobiletin	Glycogen synthase kinase-3 beta	GSK3B
MOL005828	nobiletin	Sodium channel protein type 5 subunit alpha	SCN5A
MOL005828	nobiletin	Apoptosis regulator Bcl-2	BCL2
MOL005828	nobiletin	Apoptosis regulator BAX	BAX
MOL005828	nobiletin	Caspase-9	CASP9
MOL005828	nobiletin	Matrix metalloproteinase-9	MMP9
MOL005828	nobiletin	Cellular tumor antigen p53	TP53
MOL005828	nobiletin	Mitogen-activated protein kinase 8	MAPK8
MOL005828	nobiletin	Metalloproteinase inhibitor 1	TIMP1
MOL005828	nobiletin	Peroxisome proliferator-activated receptor gamma	PPARG
MOL005828	nobiletin	Cyclic AMP-responsive element-binding protein 1	CREB1
MOL005828	nobiletin	Cytosolic phospholipase A2	PLA2G4A
MOL005828	nobiletin	Scavenger receptor cysteine-rich type 1 protein M130	CD163
MOL005828	nobiletin	Ephrin type-B receptor 2	EPHB2
MOL000492	(+)-catechin	Prostaglandin G/H synthase 1	PTGS1
MOL000492	(+)-catechin	Estrogen receptor	ESR1
MOL000492	(+)-catechin	Prostaglandin G/H synthase 2	PTGS2
MOL000492	(+)-catechin	Heat shock protein HSP 90	HSP90AB1
MOL000492	(+)-catechin	Beta-lactamase	DPEP1
MOL000492	(+)-catechin	Nuclear receptor coactivator 2	NCOA2
MOL000492	(+)-catechin	Retinoic acid receptor RXR-alpha	RXRA
MOL000492	(+)-catechin	Catalase	CAT
MOL000492	(+)-catechin	Hyaluronan synthase 2	HAS2
MOL002844	Pinocembrin	Prostaglandin G/H synthase 1	PTGS1
MOL002844	Pinocembrin	Estrogen receptor	ESR1
MOL002844	Pinocembrin	Prostaglandin G/H synthase 2	PTGS2
MOL002844	Pinocembrin	Retinoic acid receptor RXR-alpha	RXRA
MOL002844	Pinocembrin	CGMP-inhibited 3',5'-cyclic phosphodiesterase A	PDE3A
MOL002844	Pinocembrin	Beta-2 adrenergic receptor	ADRB2
MOL002844	Pinocembrin	Sodium-dependent serotonin transporter	SLC6A4
MOL002844	Pinocembrin	Gamma-aminobutyric acid receptor subunit alpha-1	GABRA1
MOL002844	Pinocembrin	Heat shock protein HSP 90	HSP90AB1
MOL002844	Pinocembrin	Phosphatidylinositol-4,5-bisphosphate 3-kinase catalytic subunit, gamma isoform	PIK3CG
MOL002844	Pinocembrin	Beta-lactamase	DPEP1
MOL002844	Pinocembrin	Amine oxidase [flavin-containing] B	MAOB
MOL002844	Pinocembrin	cAMP-dependent protein kinase inhibitor alpha	PKIA
MOL000853	Alisol B	Mineralocorticoid receptor	NR3C2
MOL002563	galangin	Nitric oxide synthase, inducible	NOS2
MOL002563	galangin	Prostaglandin G/H synthase 1	PTGS1
MOL002563	galangin	Androgen receptor	AR
MOL002563	galangin	Peroxisome proliferator activated receptor gamma	PPARG
MOL002563	galangin	Prostaglandin G/H synthase 2	PTGS2
MOL002563	galangin	CGMP-inhibited 3',5'-cyclic phosphodiesterase A	PDE3A
MOL002563	galangin	Dipeptidyl peptidase IV	DPP4
MOL002563	galangin	Heat shock protein HSP 90	HSP90AB1
MOL002563	galangin	Phosphatidylinositol-4,5-bisphosphate 3-kinase catalytic subunit, gamma isoform	PIK3CG
MOL002563	galangin	Serine/threonine-protein kinase Chk1	CHEK1
MOL002563	galangin	Apoptosis regulator Bcl-2	BCL2
MOL002563	galangin	Cell division protein kinase 4	CDK4
MOL002563	galangin	Cell division control protein 2 homolog	CDK1
MOL002563	galangin	Cytochrome P450 1A1	CYP1A1
MOL002563	galangin	G1/S-specific cyclin-D3	CCND3
MOL002563	galangin	Glutathione S-transferase P	GSTP1
MOL002563	galangin	Aryl hydrocarbon receptor	AHR
MOL008477	Corynoxeine	Prostaglandin G/H synthase 1	PTGS1
MOL008477	Corynoxeine	Muscarinic acetylcholine receptor M3	CHRM3
MOL008477	Corynoxeine	Potassium voltage-gated channel subfamily H member 2	KCNH2
MOL008477	Corynoxeine	Muscarinic acetylcholine receptor M1	CHRM1
MOL008477	Corynoxeine	Androgen receptor	AR
MOL008477	Corynoxeine	Sodium channel protein type 5 subunit alpha	SCN5A
MOL008477	Corynoxeine	Muscarinic acetylcholine receptor M5	CHRM5
MOL008477	Corynoxeine	Prostaglandin G/H synthase 2	PTGS2
MOL008477	Corynoxeine	Delta-type opioid receptor	OPRD1
MOL008477	Corynoxeine	Acetylcholinesterase	ACHE
MOL008477	Corynoxeine	5-hydroxytryptamine 2A receptor	HTR2A
MOL008477	Corynoxeine	Alpha-1B adrenergic receptor	ADRA1B
MOL008477	Corynoxeine	Heat shock protein HSP 90	HSP90AB1
MOL003404	Wedelolactone	Estrogen receptor	ESR1
MOL003404	Wedelolactone	Peroxisome proliferator activated receptor gamma	PPARG
MOL003404	Wedelolactone	Estrogen receptor beta	ESR2
MOL003404	Wedelolactone	Glycogen synthase kinase-3 beta	GSK3B
MOL003404	Wedelolactone	Heat shock protein HSP 90	HSP90AB1
MOL003404	Wedelolactone	Cell division protein kinase 2	CDK2
MOL003404	Wedelolactone	Inhibitor of nuclear factor kappa-B kinase subunit beta	IKBKB
MOL003404	Wedelolactone	Androgen receptor	AR
MOL012432	Farrerol	Prostaglandin G/H synthase 1	PTGS1
MOL012432	Farrerol	Prostaglandin G/H synthase 2	PTGS2
MOL012432	Farrerol	Carbonic anhydrase II	CA2
MOL012432	Farrerol	Heat shock protein HSP 90	HSP90AB1
MOL012432	Farrerol	Phosphatidylinositol-4,5-bisphosphate 3-kinase catalytic subunit, gamma isoform	PIK3CG
MOL006504	(-)-Catechin gallate	Coagulation factor VII	F7
MOL001406	crocetin	Muscarinic acetylcholine receptor M3	CHRM3
MOL001406	crocetin	Muscarinic acetylcholine receptor M1	CHRM1
MOL001406	crocetin	Gamma-aminobutyric-acid receptor alpha-2 subunit	GABRA2
MOL001406	crocetin	Gamma-aminobutyric-acid receptor alpha-5 subunit	GABRA5
MOL001406	crocetin	Alpha-1A adrenergic receptor	ADRA1A
MOL001406	crocetin	Gamma-aminobutyric-acid receptor alpha-3 subunit	GABRA3
MOL001406	crocetin	Muscarinic acetylcholine receptor M2	CHRM2
MOL001406	crocetin	Alpha-1B adrenergic receptor	ADRA1B
MOL001406	crocetin	Gamma-aminobutyric acid receptor subunit alpha-1	GABRA1
MOL001406	crocetin	Ig gamma-1 chain C region	IGHG1
MOL001406	crocetin	Prostaglandin G/H synthase 2	PTGS2
MOL001406	crocetin	Nuclear receptor coactivator 2	NCOA2
MOL001406	crocetin	Vascular cell adhesion protein 1	VCAM1
MOL002322	Isovitexin	Prostaglandin G/H synthase 2	PTGS2
MOL002322	Isovitexin	Androgen receptor	AR
MOL002322	Isovitexin	DNA topoisomerase II	TOP2A
MOL002322	Isovitexin	Transcription factor p65	RELA
MOL002322	Isovitexin	Inhibitor of nuclear factor kappa-B kinase subunit beta	IKBKB
MOL002322	Isovitexin	Tumor necrosis factor	TNF
MOL004576	Taxifolin	Prostaglandin G/H synthase 1	PTGS1
MOL004576	Taxifolin	Prostaglandin G/H synthase 2	PTGS2
MOL004576	Taxifolin	Heat shock protein HSP 90	HSP90AB1
MOL004576	Taxifolin	Phosphatidylinositol-4,5-bisphosphate 3-kinase catalytic subunit, gamma isoform	PIK3CG
MOL004576	Taxifolin	Retinoic acid receptor RXR-alpha	RXRA
MOL004576	Taxifolin	Aldose reductase	AKR1B1
MOL004576	Taxifolin	Transcription factor p65	RELA
MOL004576	Taxifolin	Intercellular adhesion molecule 1	ICAM1
MOL004576	Taxifolin	Diacylglycerol O-acyltransferase 2	DGAT2
MOL004576	Taxifolin	Microsomal triglyceride transfer protein large subunit	MTTP
MOL004576	Taxifolin	Apolipoprotein B-100	APOB
MOL005842	Pectolinarigenin	Nitric oxide synthase, inducible	NOS2
MOL005842	Pectolinarigenin	Sodium channel protein type 5 subunit alpha	SCN5A
MOL005842	Pectolinarigenin	Prostaglandin G/H synthase 2	PTGS2
MOL005842	Pectolinarigenin	Acetylcholinesterase	ACHE
MOL005842	Pectolinarigenin	Alpha-1B adrenergic receptor	ADRA1B
MOL005842	Pectolinarigenin	Dipeptidyl peptidase IV	DPP4
MOL005842	Pectolinarigenin	Ig gamma-1 chain C region	IGHG1
MOL005842	Pectolinarigenin	Trypsin-1	PRSS1
MOL005842	Pectolinarigenin	Nuclear receptor coactivator 2	NCOA2
MOL005842	Pectolinarigenin	Nuclear receptor coactivator 1	NCOA1
MOL005842	Pectolinarigenin	Prostaglandin G/H synthase 1	PTGS1
MOL000006	Luteolin	Prostaglandin G/H synthase 1	PTGS1
MOL000006	Luteolin	Androgen receptor	AR
MOL000006	Luteolin	Prostaglandin G/H synthase 2	PTGS2
MOL000006	Luteolin	Heat shock protein HSP 90	HSP90AB1
MOL000006	Luteolin	Trypsin-1	PRSS1
MOL000006	Luteolin	Nuclear receptor coactivator 2	NCOA2
MOL000006	Luteolin	Dipeptidyl peptidase IV	DPP4
MOL000006	Luteolin	Phosphatidylinositol-4,5-bisphosphate 3-kinase catalytic subunit, gamma isoform	PIK3CG
MOL000006	Luteolin	Transcription factor p65	RELA
MOL000006	Luteolin	Epidermal growth factor receptor	EGFR
MOL000006	Luteolin	RAC-alpha serine/threonine-protein kinase	AKT1
MOL000006	Luteolin	Vascular endothelial growth factor A	VEGFA
MOL000006	Luteolin	G1/S-specific cyclin-D1	CCND1
MOL000006	Luteolin	Bcl-2-like protein 1	BCL2L1
MOL000006	Luteolin	Cyclin-dependent kinase inhibitor 1	CDKN1A
MOL000006	Luteolin	Caspase-9	CASP9
MOL000006	Luteolin	72 kDa type IV collagenase	MMP2
MOL000006	Luteolin	Matrix metalloproteinase-9	MMP9
MOL000006	Luteolin	Mitogen-activated protein kinase 1	MAPK1
MOL000006	Luteolin	Interleukin-10	IL10
MOL000006	Luteolin	Retinoblastoma-associated protein	RB1
MOL000006	Luteolin	Cell division protein kinase 4	CDK4
MOL000006	Luteolin	Tumor necrosis factor	TNF
MOL000006	Luteolin	Interleukin-6	IL6
MOL000006	Luteolin	Caspase-3	CASP3
MOL000006	Luteolin	Cellular tumor antigen p53	TP53
MOL000006	Luteolin	NF-kappa-B inhibitor alpha	NFKBIA
MOL000006	Luteolin	Xanthine dehydrogenase/oxidase	XDH
MOL000006	Luteolin	DNA topoisomerase 1	TOP1
MOL000006	Luteolin	E3 ubiquitin-protein ligase Mdm2	MDM2
MOL000006	Luteolin	Amyloid beta A4 protein	APP
MOL000006	Luteolin	Interstitial collagenase	MMP1
MOL000006	Luteolin	Proliferating cell nuclear antigen	PCNA
MOL000006	Luteolin	Receptor tyrosine-protein kinase erbB-2	ERBB2
MOL000006	Luteolin	Peroxisome proliferator-activated receptor gamma	PPARG
MOL000006	Luteolin	Heme oxygenase 1	HMOX1
MOL000006	Luteolin	Caspase-7	CASP7
MOL000006	Luteolin	Intercellular adhesion molecule 1	ICAM1
MOL000006	Luteolin	Induced myeloid leukemia cell differentiation protein Mcl-1	MCL1
MOL000006	Luteolin	Baculoviral IAP repeat-containing protein 5	BIRC5
MOL000006	Luteolin	Interleukin-2	IL2
MOL000006	Luteolin	G2/mitotic-specific cyclin-B1	CCNB1
MOL000006	Luteolin	Tyrosinase	TYR
MOL000006	Luteolin	Interferon gamma	IFNG
MOL000006	Luteolin	Interleukin-4	IL4
MOL000006	Luteolin	DNA topoisomerase 2-alpha	TOP2A
MOL000006	Luteolin	Glutathione S-transferase P	GSTP1
MOL000006	Luteolin	Baculoviral IAP repeat-containing protein 4	XIAP
MOL000006	Luteolin	Solute carrier family 2, facilitated glucose transporter member 4	SLC2A4
MOL000006	Luteolin	Insulin receptor	INSR
MOL000006	Luteolin	CD40 ligand	CD40LG
MOL000006	Luteolin	Prostaglandin E synthase	PTGES
MOL000006	Luteolin	Kinetochore protein Nuf2	NUF2
MOL000006	Luteolin	Adenylate cyclase type 2	ADCY2
MOL000006	Luteolin	Hepatocyte growth factor receptor	MET
MOL007424	Artemisinin	Transcription factor p65	RELA
MOL007424	Artemisinin	Vascular endothelial growth factor A	VEGFA
MOL007424	Artemisinin	Cell division protein kinase 4	CDK4
MOL007424	Artemisinin	Tyrosyl-DNA phosphodiesterase 1	TDP1
MOL007424	Artemisinin	Hypoxia-inducible factor 1-alpha	HIF1A
MOL007424	Artemisinin	Cytochrome P450 3A4	CYP3A4
MOL007424	Artemisinin	Superoxide dismutase [Mn], mitochondrial	SOD2
MOL007424	Artemisinin	Multidrug resistance protein 1	ABCB1
MOL007424	Artemisinin	Nuclear receptor subfamily 1 group I member 2	NR1I2
MOL007424	Artemisinin	Glutathione S-transferase P	GSTP1
MOL007424	Artemisinin	Cytochrome P450 2B6	CYP2B6
MOL007424	Artemisinin	Nuclear receptor subfamily 1 group I member 3	NR1I3
MOL007424	Artemisinin	Vascular endothelial growth factor C	VEGFC
MOL007424	Artemisinin	Glutathione S-transferase A1	GSTA1
MOL007424	Artemisinin	Peroxiredoxin-4	PRDX4
MOL005229	Artemetin	Nitric oxide synthase, inducible	NOS2
MOL005229	Artemetin	Potassium voltage-gated channel subfamily H member 2	KCNH2
MOL005229	Artemetin	Estrogen receptor	ESR1
MOL005229	Artemetin	Androgen receptor	AR
MOL005229	Artemetin	Sodium channel protein type 5 subunit alpha	SCN5A
MOL005229	Artemetin	Peroxisome proliferator activated receptor gamma	PPARG
MOL005229	Artemetin	Prostaglandin G/H synthase 2	PTGS2
MOL005229	Artemetin	Coagulation factor VII	F7
MOL005229	Artemetin	DNA topoisomerase II	TOP2A
MOL005229	Artemetin	Estrogen receptor beta	ESR2
MOL005229	Artemetin	Dipeptidyl peptidase IV	DPP4
MOL005229	Artemetin	Mitogen-activated protein kinase 14	MAPK14
MOL005229	Artemetin	Glycogen synthase kinase-3 beta	GSK3B
MOL005229	Artemetin	Heat shock protein HSP 90	HSP90AB1
MOL005229	Artemetin	Cell division protein kinase 2	CDK2
MOL005229	Artemetin	Serine/threonine-protein kinase Chk1	CHEK1
MOL005229	Artemetin	Trypsin-1	PRSS1
MOL005229	Artemetin	Nuclear receptor coactivator 2	NCOA2
MOL005229	Artemetin	Calcium-activated potassium channel subunit alpha 1	KCNMA1
MOL008487	Hirsutine	Prostaglandin G/H synthase 1	PTGS1
MOL008487	Hirsutine	Dopamine D1 receptor	DRD1
MOL008487	Hirsutine	Muscarinic acetylcholine receptor M3	CHRM3
MOL008487	Hirsutine	Muscarinic acetylcholine receptor M1	CHRM1
MOL008487	Hirsutine	D(1B) dopamine receptor	DRD5
MOL008487	Hirsutine	Sodium channel protein type 5 subunit alpha	SCN5A
MOL008487	Hirsutine	Prostaglandin G/H synthase 2	PTGS2
MOL008487	Hirsutine	Muscarinic acetylcholine receptor M4	CHRM4
MOL008487	Hirsutine	Retinoic acid receptor RXR-alpha	RXRA
MOL008487	Hirsutine	Delta-type opioid receptor	OPRD1
MOL008487	Hirsutine	CGMP-inhibited 3',5'-cyclic phosphodiesterase A	PDE3A
MOL008487	Hirsutine	Muscarinic acetylcholine receptor M2	CHRM2
MOL008487	Hirsutine	Alpha-1B adrenergic receptor	ADRA1B
MOL008487	Hirsutine	Kappa-type opioid receptor	OPRK1
MOL008487	Hirsutine	Beta-2 adrenergic receptor	ADRB2
MOL008487	Hirsutine	Alpha-1D adrenergic receptor	ADRA1D
MOL008487	Hirsutine	Sodium-dependent serotonin transporter	SLC6A4
MOL008487	Hirsutine	D(2) dopamine receptor	DRD2
MOL008487	Hirsutine	Mu-type opioid receptor	OPRM1
MOL008487	Hirsutine	Gamma-aminobutyric acid receptor subunit alpha-1	GABRA1
MOL008487	Hirsutine	Heat shock protein HSP 90	HSP90AB1
MOL008487	Hirsutine	Neuronal acetylcholine receptor protein, alpha-7 chain	CHRNA7
MOL002644	Phellopterin	Muscarinic acetylcholine receptor M1	CHRM1
MOL002644	Phellopterin	Sodium channel protein type 5 subunit alpha	SCN5A
MOL002644	Phellopterin	Prostaglandin G/H synthase 2	PTGS2
MOL002644	Phellopterin	Retinoic acid receptor RXR-alpha	RXRA
MOL002644	Phellopterin	Alpha-1B adrenergic receptor	ADRA1B
MOL002644	Phellopterin	Beta-2 adrenergic receptor	ADRB2
MOL002644	Phellopterin	Gamma-aminobutyric acid receptor subunit alpha-1	GABRA1
MOL002644	Phellopterin	Dipeptidyl peptidase IV	DPP4
MOL002644	Phellopterin	Heat shock protein HSP 90	HSP90AB1
MOL002644	Phellopterin	Neuronal acetylcholine receptor protein, alpha-7 chain	CHRNA7
MOL004841	licochalcone B	Nitric oxide synthase, inducible	NOS2
MOL004841	licochalcone B	Prostaglandin G/H synthase 1	PTGS1
MOL004841	licochalcone B	Estrogen receptor	ESR1
MOL004841	licochalcone B	Androgen receptor	AR
MOL004841	licochalcone B	Peroxisome proliferator activated receptor gamma	PPARG
MOL004841	licochalcone B	Prostaglandin G/H synthase 2	PTGS2
MOL004841	licochalcone B	Carbonic anhydrase II	CA2
MOL004841	licochalcone B	CGMP-inhibited 3',5'-cyclic phosphodiesterase A	PDE3A
MOL004841	licochalcone B	Beta-2 adrenergic receptor	ADRB2
MOL004841	licochalcone B	Estrogen receptor beta	ESR2
MOL004841	licochalcone B	Mitogen-activated protein kinase 14	MAPK14
MOL004841	licochalcone B	Glycogen synthase kinase-3 beta	GSK3B
MOL004841	licochalcone B	Heat shock protein HSP 90	HSP90AB1
MOL004841	licochalcone B	Cell division protein kinase 2	CDK2
MOL004841	licochalcone B	Serine/threonine-protein kinase Chk1	CHEK1
MOL004841	licochalcone B	Cyclin-A2	CCNA2
MOL004792	Nodakenin	Estrogen receptor	ESR1
MOL004792	Nodakenin	Prostaglandin G/H synthase 2	PTGS2
MOL004792	Nodakenin	Acetylcholinesterase	ACHE
MOL002341	Hesperetin	Prostaglandin G/H synthase 1	PTGS1
MOL002341	Hesperetin	Sodium channel protein type 5 subunit alpha	SCN5A
MOL002341	Hesperetin	Prostaglandin G/H synthase 2	PTGS2
MOL002341	Hesperetin	Heat shock protein HSP 90	HSP90AB1
MOL002341	Hesperetin	Phosphatidylinositol-4,5-bisphosphate 3-kinase catalytic subunit, gamma isoform	PIK3CG
MOL002341	Hesperetin	Nuclear receptor coactivator 2	NCOA2
MOL002341	Hesperetin	Nuclear receptor coactivator 1	NCOA1
MOL010907	Norboldine	Prostaglandin G/H synthase 1	PTGS1
MOL010907	Norboldine	Androgen receptor	AR
MOL010907	Norboldine	Sodium channel protein type 5 subunit alpha	SCN5A
MOL010907	Norboldine	Prostaglandin G/H synthase 2	PTGS2
MOL010907	Norboldine	Nitric-oxide synthase, endothelial	NOS3
MOL010907	Norboldine	Retinoic acid receptor RXR-alpha	RXRA
MOL010907	Norboldine	Alpha-1B adrenergic receptor	ADRA1B
MOL010907	Norboldine	Beta-2 adrenergic receptor	ADRB2
MOL010907	Norboldine	Alpha-1D adrenergic receptor	ADRA1D
MOL010907	Norboldine	Mu-type opioid receptor	OPRM1
MOL010907	Norboldine	Heat shock protein HSP 90	HSP90AB1
MOL008457	Tetrahydroalstonine	Nitric oxide synthase, inducible	NOS2
MOL008457	Tetrahydroalstonine	Prostaglandin G/H synthase 1	PTGS1
MOL008457	Tetrahydroalstonine	Dopamine D1 receptor	DRD1
MOL008457	Tetrahydroalstonine	Muscarinic acetylcholine receptor M3	CHRM3
MOL008457	Tetrahydroalstonine	Potassium voltage-gated channel subfamily H member 2	KCNH2
MOL008457	Tetrahydroalstonine	Muscarinic acetylcholine receptor M1	CHRM1
MOL008457	Tetrahydroalstonine	Androgen receptor	AR
MOL008457	Tetrahydroalstonine	Sodium channel protein type 5 subunit alpha	SCN5A
MOL008457	Tetrahydroalstonine	Peroxisome proliferator activated receptor gamma	PPARG
MOL008457	Tetrahydroalstonine	Muscarinic acetylcholine receptor M5	CHRM5
MOL008457	Tetrahydroalstonine	Prostaglandin G/H synthase 2	PTGS2
MOL008457	Tetrahydroalstonine	Alpha-2C adrenergic receptor	ADRA2C
MOL008457	Tetrahydroalstonine	Muscarinic acetylcholine receptor M4	CHRM4
MOL008457	Tetrahydroalstonine	Delta-type opioid receptor	OPRD1
MOL008457	Tetrahydroalstonine	Acetylcholinesterase	ACHE
MOL008457	Tetrahydroalstonine	5-hydroxytryptamine 2A receptor	HTR2A
MOL008457	Tetrahydroalstonine	Alpha-1B adrenergic receptor	ADRA1B
MOL008457	Tetrahydroalstonine	Beta-2 adrenergic receptor	ADRB2
MOL008457	Tetrahydroalstonine	Alpha-1D adrenergic receptor	ADRA1D
MOL008457	Tetrahydroalstonine	Sodium-dependent serotonin transporter	SLC6A4
MOL008457	Tetrahydroalstonine	Mu-type opioid receptor	OPRM1
MOL008457	Tetrahydroalstonine	Dipeptidyl peptidase IV	DPP4
MOL008457	Tetrahydroalstonine	Heat shock protein HSP 90	HSP90AB1
MOL008457	Tetrahydroalstonine	Trypsin-1	PRSS1
MOL003402	Demethylwedelolactone	Prostaglandin G/H synthase 2	PTGS2
MOL003402	Demethylwedelolactone	Glycogen synthase kinase-3 beta	GSK3B
MOL010917	Boldine	Prostaglandin G/H synthase 1	PTGS1
MOL010917	Boldine	Muscarinic acetylcholine receptor M3	CHRM3
MOL010917	Boldine	Muscarinic acetylcholine receptor M1	CHRM1
MOL010917	Boldine	Androgen receptor	AR
MOL010917	Boldine	Sodium channel protein type 5 subunit alpha	SCN5A
MOL010917	Boldine	Muscarinic acetylcholine receptor M5	CHRM5
MOL010917	Boldine	Prostaglandin G/H synthase 2	PTGS2
MOL010917	Boldine	Muscarinic acetylcholine receptor M4	CHRM4
MOL010917	Boldine	Retinoic acid receptor RXR-alpha	RXRA
MOL010917	Boldine	Delta-type opioid receptor	OPRD1
MOL010917	Boldine	Acetylcholinesterase	ACHE
MOL010917	Boldine	Alpha-1B adrenergic receptor	ADRA1B
MOL010917	Boldine	Sodium-dependent dopamine transporter	SLC6A3
MOL010917	Boldine	Beta-2 adrenergic receptor	ADRB2
MOL010917	Boldine	Alpha-1D adrenergic receptor	ADRA1D
MOL010917	Boldine	DNA topoisomerase II	TOP2A
MOL010917	Boldine	Sodium-dependent serotonin transporter	SLC6A4
MOL010917	Boldine	Mu-type opioid receptor	OPRM1
MOL010917	Boldine	Heat shock protein HSP 90	HSP90AB1
MOL013179	Fisetin	Nitric oxide synthase, inducible	NOS2
MOL013179	Fisetin	Prostaglandin G/H synthase 1	PTGS1
MOL013179	Fisetin	Androgen receptor	AR
MOL013179	Fisetin	Peroxisome proliferator activated receptor gamma	PPARG
MOL013179	Fisetin	Prostaglandin G/H synthase 2	PTGS2
MOL013179	Fisetin	Carbonic anhydrase II	CA2
MOL013179	Fisetin	Heat shock protein HSP 90	HSP90AB1
MOL013179	Fisetin	Phosphatidylinositol-4,5-bisphosphate 3-kinase catalytic subunit, gamma isoform	PIK3CG
MOL013179	Fisetin	Transcription factor p65	RELA
MOL013179	Fisetin	Epidermal growth factor receptor	EGFR
MOL013179	Fisetin	RAC-alpha serine/threonine-protein kinase	AKT1
MOL013179	Fisetin	G1/S-specific cyclin-D1	CCND1
MOL013179	Fisetin	Cyclin-dependent kinase inhibitor 1	CDKN1A
MOL013179	Fisetin	Eukaryotic translation initiation factor 6	EIF6
MOL013179	Fisetin	Apoptosis regulator BAX	BAX
MOL013179	Fisetin	Caspase-9	CASP9
MOL013179	Fisetin	Cell division protein kinase 4	CDK4
MOL013179	Fisetin	Tumor necrosis factor	TNF
MOL013179	Fisetin	Interleukin-6	IL6
MOL013179	Fisetin	Cell division protein kinase 6	CDK6
MOL013179	Fisetin	Caspase-3	CASP3
MOL013179	Fisetin	Cellular tumor antigen p53	TP53
MOL013179	Fisetin	Caspase-8	CASP8
MOL013179	Fisetin	DNA topoisomerase 1	TOP1
MOL013179	Fisetin	Matrilysin	MMP7
MOL013179	Fisetin	Peroxisome proliferator-activated receptor gamma	PPARG
MOL013179	Fisetin	Catenin beta-1	CTNNB1
MOL013179	Fisetin	Interleukin-1 beta	IL1B
MOL013179	Fisetin	Cyclic AMP-responsive element-binding protein 1	CREB1
MOL013179	Fisetin	Interleukin-8	CXCL8
MOL013179	Fisetin	Induced myeloid leukemia cell differentiation protein Mcl-1	MCL1
MOL013179	Fisetin	G1/S-specific cyclin-D2	CCND2
MOL013179	Fisetin	M-phase inducer phosphatase 3	CDC25C
MOL013179	Fisetin	Interleukin-4	IL4
MOL013179	Fisetin	Platelet glycoprotein 4	CD36
MOL013179	Fisetin	NAD(P)H dehydrogenase [quinone] 1	NQO1
MOL013179	Fisetin	Poly [ADP-ribose] polymerase 1	PARP1
MOL013179	Fisetin	Solute carrier family 2, facilitated glucose transporter member 4	SLC2A4
MOL013179	Fisetin	Insulin receptor	INSR
MOL013179	Fisetin	CD40 ligand	CD40LG
MOL013179	Fisetin	Type I iodothyronine deiodinase	DIO1
MOL013179	Fisetin	Transcription factor 7	TCF7
MOL013179	Fisetin	Kinetochore protein Nuf2	NUF2
MOL008226	14-Deoxyandrographolide	Prostaglandin G/H synthase 2	PTGS2
MOL008226	14-Deoxyandrographolide	Progesterone receptor	PGR
MOL008226	14-Deoxyandrographolide	Nuclear receptor coactivator 2	NCOA2
MOL008226	14-Deoxyandrographolide	Nuclear receptor coactivator 1	NCOA1
MOL009135	Ellipticine	Prostaglandin G/H synthase 1	PTGS1
MOL009135	Ellipticine	Prostaglandin G/H synthase 2	PTGS2
MOL009135	Ellipticine	Retinoic acid receptor RXR-alpha	RXRA
MOL009135	Ellipticine	Nuclear receptor coactivator 2	NCOA2
MOL009135	Ellipticine	cAMP-dependent protein kinase inhibitor alpha	PKIA
MOL009135	Ellipticine	Apoptosis regulator Bcl-2	BCL2
MOL009135	Ellipticine	Bcl-2-like protein 1	BCL2L1
MOL009135	Ellipticine	Cyclin-dependent kinase inhibitor 1	CDKN1A
MOL009135	Ellipticine	Apoptosis regulator BAX	BAX
MOL009135	Ellipticine	Caspase-9	CASP9
MOL009135	Ellipticine	Caspase-3	CASP3
MOL009135	Ellipticine	Cellular tumor antigen p53	TP53
MOL009135	Ellipticine	Caspase-8	CASP8
MOL009135	Ellipticine	Cell division control protein 2 homolog	CDK1
MOL009135	Ellipticine	Cytochrome P450 1A2	CYP1A2
MOL009135	Ellipticine	Cytochrome P450 1A1	CYP1A1
MOL009135	Ellipticine	G2/mitotic-specific cyclin-B1	CCNB1
MOL009135	Ellipticine	Baculoviral IAP repeat-containing protein 4	XIAP
MOL009135	Ellipticine	Ras-specific guanine nucleotide-releasing factor 1	RASGRF1
MOL007179	Linolenic acid ethyl ester	Prostaglandin G/H synthase 1	PTGS1
MOL007179	Linolenic acid ethyl ester	Prostaglandin G/H synthase 2	PTGS2
MOL000290	Poricoic acid A	Protein-tyrosine phosphatase 1B	PTPN1
MOL000290	Poricoic acid A	DNA topoisomerase II alpha	TOP2A
MOL000290	Poricoic acid A	Prostanoid EP2 receptor	PTGER2
MOL000290	Poricoic acid A	Peroxisome proliferator-activated receptor alpha	PPARA
MOL000290	Poricoic acid A	Peroxisome proliferator-activated receptor delta	PPARD
MOL000290	Poricoic acid A	Glucocorticoid receptor	NR3C1
MOL000290	Poricoic acid A	Prostanoid EP4 receptor	PTGER4
MOL000290	Poricoic acid A	Prostanoid EP1 receptor (by homology)	PTGER1
MOL000290	Poricoic acid A	Peroxisome proliferator-activated receptor gamma	PPARG
MOL000290	Poricoic acid A	Prostanoid EP3 receptor	PTGER3
MOL000290	Poricoic acid A	TNF-alpha	TNF
MOL000290	Poricoic acid A	Protein farnesyltransferase	FNTA
MOL000290	Poricoic acid A	Leukotriene B4 receptor 1	LTB4R
MOL000290	Poricoic acid A	Prostanoid FP receptor	PTGFR
MOL000290	Poricoic acid A	C-C chemokine receptor type 1	CCR1
MOL000290	Poricoic acid A	11-beta-hydroxysteroid dehydrogenase 1	HSD11B1
MOL000290	Poricoic acid A	Androgen Receptor	AR
MOL000290	Poricoic acid A	Estrogen receptor alpha	ESR1
MOL000290	Poricoic acid A	Estrogen receptor beta	ESR2
MOL000290	Poricoic acid A	Prostanoid DP receptor	PTGDR
MOL000290	Poricoic acid A	Vitamin D receptor	VDR
MOL000290	Poricoic acid A	Inosine-5'-monophosphate dehydrogenase 1	IMPDH1
MOL000290	Poricoic acid A	Inosine-5'-monophosphate dehydrogenase 2	IMPDH2
MOL000290	Poricoic acid A	Thyroid hormone receptor alpha	THRA
MOL000290	Poricoic acid A	Thyroid hormone receptor beta-1	THRB
MOL000290	Poricoic acid A	Metabotropic glutamate receptor 2 (by homology)	GRM2
MOL000290	Poricoic acid A	Progesterone receptor	PGR
MOL000290	Poricoic acid A	c-Jun N-terminal kinase 3	MAPK10
MOL000290	Poricoic acid A	Phosphodiesterase 2A	PDE2A
MOL000290	Poricoic acid A	Matrix metalloproteinase 1	MMP1
MOL000290	Poricoic acid A	Testis-specific androgen-binding protein	SHBG
MOL000290	Poricoic acid A	Apoptosis regulator Bcl-2	BCL2
MOL000290	Poricoic acid A	LXR-alpha	NR1H3
MOL000290	Poricoic acid A	Endothelin receptor ET-B	EDNRB
MOL000290	Poricoic acid A	Endothelin receptor ET-A	EDNRA
MOL000290	Poricoic acid A	Cytosolic phospholipase A2	PLA2G4A
MOL000290	Poricoic acid A	Thymidylate synthase (by homology)	TYMS
MOL000290	Poricoic acid A	PI3-kinase p110-alpha subunit	PIK3CA
MOL000290	Poricoic acid A	HMG-CoA reductase	HMGCR
MOL000290	Poricoic acid A	Matrix metalloproteinase 3	MMP3
MOL000290	Poricoic acid A	Matrix metalloproteinase 2	MMP2
MOL000290	Poricoic acid A	Nitric oxide synthase, inducible	NOS2
MOL000289	Pachymic acid	Prostaglandin E synthase	PTGES
MOL000289	Pachymic acid	Protein-tyrosine phosphatase 1B	PTPN1
MOL000289	Pachymic acid	T-cell protein-tyrosine phosphatase	PTPN2
MOL000289	Pachymic acid	11-beta-hydroxysteroid dehydrogenase 1	HSD11B1
MOL000289	Pachymic acid	Carboxylesterase 2	CES2
MOL000289	Pachymic acid	11-beta-hydroxysteroid dehydrogenase 2	HSD11B2
MOL000289	Pachymic acid	Thrombin	F2
MOL000289	Pachymic acid	Estradiol 17-beta-dehydrogenase 2	HSD17B2
MOL000289	Pachymic acid	Protein farnesyltransferase	FNTA
MOL000289	Pachymic acid	Cytochrome P450 17A1	CYP17A1
MOL000289	Pachymic acid	Androgen Receptor	AR
MOL000289	Pachymic acid	HMG-CoA reductase	HMGCR
MOL000289	Pachymic acid	Glucocorticoid receptor	NR3C1
MOL000289	Pachymic acid	Progesterone receptor	PGR
MOL000289	Pachymic acid	Cytochrome P450 19A1	CYP19A1
MOL000289	Pachymic acid	Testis-specific androgen-binding protein	SHBG
MOL000289	Pachymic acid	Aldo-keto reductase family 1 member C2	AKR1C2
MOL000289	Pachymic acid	Endothelial PAS domain-containing protein 1	EPAS1
MOL000289	Pachymic acid	Trypsin I	PRSS1
MOL000289	Pachymic acid	Chymotrypsin C	CTRC
MOL000289	Pachymic acid	Corticosteroid binding globulin	SERPINA6
MOL000289	Pachymic acid	Nitric oxide synthase, inducible (by homology)	NOS2
MOL000289	Pachymic acid	NACHT, LRR and PYD domains-containing protein 3	NLRP3
MOL000289	Pachymic acid	Cyclooxygenase-2	PTGS2
MOL000289	Pachymic acid	LXR-alpha	NR1H3
MOL000289	Pachymic acid	Mineralocorticoid receptor	NR3C2
MOL000289	Pachymic acid	Phospholipase A2 group IIA	PLA2G2A
MOL000289	Pachymic acid	Cytochrome P450 2C19	CYP2C19
MOL000289	Pachymic acid	Aldo-keto reductase family 1 member C1	AKR1C1
MOL000289	Pachymic acid	Anandamide amidohydrolase	FAAH
MOL000289	Pachymic acid	Thromboxane A2 receptor	TBXA2R
MOL000289	Pachymic acid	Aldo-keto-reductase family 1 member C3	AKR1C3
MOL000289	Pachymic acid	Inhibitor of nuclear factor kappa B kinase beta subunit	IKBKB
MOL000289	Pachymic acid	5-lipoxygenase activating protein	ALOX5AP
MOL000289	Pachymic acid	Arachidonate 5-lipoxygenase	ALOX5
MOL000289	Pachymic acid	P-glycoprotein 1	ABCB1
MOL000289	Pachymic acid	Cysteinyl leukotriene receptor 1	CYSLTR1
MOL000289	Pachymic acid	Vitamin D receptor	VDR
MOL000289	Pachymic acid	Cannabinoid receptor 1 (by homology)	CNR1
MOL000289	Pachymic acid	G protein-coupled receptor 44	PTGDR2
MOL000289	Pachymic acid	Prolyl endopeptidase	PREP
MOL000289	Pachymic acid	Prostanoid EP2 receptor	PTGER2
MOL000289	Pachymic acid	Calcitonin gene-related peptide type 1 receptor	CALCRL
MOL000289	Pachymic acid	Integrin alpha-4/beta-1	ITGB1
MOL000289	Pachymic acid	Cytosolic phospholipase A2	PLA2G4A
MOL000289	Pachymic acid	Thromboxane-A synthase	TBXAS1
MOL000289	Pachymic acid	Angiotensin-converting enzyme (by homology)	ACE
MOL000289	Pachymic acid	Telomerase reverse transcriptase	TERT
MOL000289	Pachymic acid	Type-1 angiotensin II receptor (by homology)	AGTR1
MOL000289	Pachymic acid	Sphingosine 1-phosphate receptor Edg-5	S1PR2
MOL000289	Pachymic acid	Interleukin-1 beta	IL1B
MOL000289	Pachymic acid	Aldo-keto reductase family 1 member B10	AKR1B10
MOL000289	Pachymic acid	Glycogen synthase kinase-3 beta	GSK3B
MOL000289	Pachymic acid	Prostanoid IP receptor	PTGIR
MOL000289	Pachymic acid	Ephrin type-A receptor 2	EPHA2
MOL000289	Pachymic acid	Ephrin type-B receptor 2	EPHB2
MOL000289	Pachymic acid	Ephrin type-A receptor 5	EPHA5
MOL000289	Pachymic acid	Ephrin type-A receptor 4	EPHA4
MOL000289	Pachymic acid	Ephrin type-A receptor 8	EPHA8
MOL000289	Pachymic acid	Ephrin type-A receptor 6	EPHA6
MOL000289	Pachymic acid	Ephrin type-A receptor 7	EPHA7
MOL000289	Pachymic acid	Ephrin type-B receptor 3	EPHB3
MOL000289	Pachymic acid	Ephrin type-A receptor 3	EPHA3
MOL000289	Pachymic acid	Ephrin type-B receptor 1	EPHB1
MOL000289	Pachymic acid	Ephrin receptor	EPHB4
MOL000289	Pachymic acid	Ephrin type-A receptor 1	EPHA1
MOL000289	Pachymic acid	Ephrin receptor	EPHB6
MOL000289	Pachymic acid	Acetylcholinesterase	ACHE
MOL000289	Pachymic acid	Endothelin receptor ET-B	EDNRB
MOL000289	Pachymic acid	Calcium sensing receptor	CASR
MOL000289	Pachymic acid	TNF-alpha	TNF
MOL010603	PAEDEROSIDE	Carbonic anhydrase II	CA2
MOL010603	PAEDEROSIDE	Carbonic anhydrase I	CA1
MOL010603	PAEDEROSIDE	Carbonic anhydrase XII	CA12
MOL010603	PAEDEROSIDE	Carbonic anhydrase XIV	CA14
MOL010603	PAEDEROSIDE	Carbonic anhydrase IX	CA9
MOL010603	PAEDEROSIDE	Adenosine A1 receptor (by homology)	ADORA1
MOL010603	PAEDEROSIDE	Adenosine A2a receptor (by homology)	ADORA2A
MOL010603	PAEDEROSIDE	Adenosine A3 receptor	ADORA3
MOL010603	PAEDEROSIDE	Equilibrative nucleoside transporter 1	SLC29A1
MOL010603	PAEDEROSIDE	Adenosine A2b receptor	ADORA2B
MOL010603	PAEDEROSIDE	Bifunctional protein NCOAT	OGA
MOL010603	PAEDEROSIDE	Galectin-3	LGALS3
MOL010603	PAEDEROSIDE	Galectin-9	LGALS9
MOL010603	PAEDEROSIDE	Sodium/glucose cotransporter 2	SLC5A2
MOL010603	PAEDEROSIDE	Hexokinase type II	HK2
MOL010603	PAEDEROSIDE	Hexokinase type I	HK1
MOL010603	PAEDEROSIDE	Adenosine kinase (by homology)	ADK
MOL010603	PAEDEROSIDE	P47929	LGALS7
MOL010603	PAEDEROSIDE	Sodium/glucose cotransporter 1	SLC5A1
MOL010603	PAEDEROSIDE	Epidermal growth factor receptor erbB1	EGFR
MOL010603	PAEDEROSIDE	Matrix metalloproteinase 2	MMP2
MOL010603	PAEDEROSIDE	Heat shock cognate 71 kDa protein	HSPA8
MOL010603	PAEDEROSIDE	78 kDa glucose-regulated protein	HSPA5
MOL010603	PAEDEROSIDE	Carbonic anhydrase VII	CA7
MOL010603	PAEDEROSIDE	Carbonic anhydrase XIII	CA13
MOL010603	PAEDEROSIDE	Beta-glucocerebrosidase	GBA
MOL010603	PAEDEROSIDE	Neprilysin	MME
MOL010603	PAEDEROSIDE	Beta-mannosidase	MANBA
MOL010603	PAEDEROSIDE	Sodium/nucleoside cotransporter 2	SLC28A2
MOL010603	PAEDEROSIDE	Low affinity sodium-glucose cotransporter	SLC5A4
MOL010603	PAEDEROSIDE	Glyceraldehyde-3-phosphate dehydrogenase liver	GAPDH
MOL010603	PAEDEROSIDE	Muscle glycogen phosphorylase	PYGM
MOL010603	PAEDEROSIDE	Matrix metalloproteinase 13	MMP13
MOL010603	PAEDEROSIDE	6-O-methylguanine-DNA methyltransferase	MGMT
MOL010603	PAEDEROSIDE	Matrix metalloproteinase 1	MMP1
MOL010603	PAEDEROSIDE	Matrix metalloproteinase 7	MMP7
MOL010603	PAEDEROSIDE	Matrix metalloproteinase 12	MMP12
MOL010603	PAEDEROSIDE	Matrix metalloproteinase 8	MMP8
MOL010603	PAEDEROSIDE	Aldose reductase (by homology)	AKR1B1
MOL010603	PAEDEROSIDE	Adenosine deaminase	ADA
MOL010603	PAEDEROSIDE	Tyrosinase	TYR
MOL010603	PAEDEROSIDE	Cyclin-dependent kinase 2/cyclin A	CDK2
MOL010603	PAEDEROSIDE	Glucose transporter (by homology)	SLC2A1
MOL010603	PAEDEROSIDE	Eukaryotic translation initiation factor 4H	EIF4H
MOL010603	PAEDEROSIDE	Polyadenylate-binding protein 1	PABPC1
MOL010603	PAEDEROSIDE	Transforming protein p21/H-Ras-1	HRAS
MOL010603	PAEDEROSIDE	Lysosomal alpha-glucosidase	GAA
MOL010603	PAEDEROSIDE	Endothelin-converting enzyme 1	ECE1
MOL010603	PAEDEROSIDE	Matrix metalloproteinase 3	MMP3
MOL010603	PAEDEROSIDE	Matrix metalloproteinase 9	MMP9
MOL010603	PAEDEROSIDE	ADAM17	ADAM17
MOL010603	PAEDEROSIDE	Thymidine kinase, cytosolic	TK1
MOL010603	PAEDEROSIDE	Galectin-4	LGALS4
MOL010603	PAEDEROSIDE	Galectin-8	LGALS8
MOL002776	Baicalin	Aldose reductase (by homology)	AKR1B1
MOL002776	Baicalin	Adenosine A1 receptor (by homology)	ADORA1
MOL002776	Baicalin	TNF-alpha	TNF
MOL002776	Baicalin	Interleukin-2	IL2
MOL002776	Baicalin	Xanthine dehydrogenase	XDH
MOL002776	Baicalin	Ribosomal protein S6 kinase alpha 3	RPS6KA3
MOL002776	Baicalin	Epidermal growth factor receptor erbB1	EGFR
MOL002776	Baicalin	Acetylcholinesterase	ACHE
MOL002776	Baicalin	Quinone reductase 2	NQO2
MOL002776	Baicalin	Neuromedin-U receptor 2	NMUR2
MOL002776	Baicalin	Alpha-2a adrenergic receptor	ADRA2A
MOL002776	Baicalin	Adrenergic receptor alpha-2	ADRA2C
MOL002776	Baicalin	NADPH oxidase 4	NOX4
MOL002776	Baicalin	Aldehyde dehydrogenase	ALDH2
MOL001735	Hispidulin	Serine/threonine-protein kinase PIM1	PIM1
MOL001735	Hispidulin	Adenosine A1 receptor (by homology)	ADORA1
MOL001735	Hispidulin	Adenosine A2a receptor (by homology)	ADORA2A
MOL001735	Hispidulin	Aldose reductase (by homology)	AKR1B1
MOL001735	Hispidulin	Receptor-type tyrosine-protein phosphatase S	PTPRS
MOL001735	Hispidulin	Stem cell growth factor receptor	KIT
MOL001735	Hispidulin	Delta opioid receptor	OPRD1
MOL001735	Hispidulin	Tyrosine-protein kinase receptor FLT3	FLT3
MOL001735	Hispidulin	Estrogen receptor beta	ESR2
MOL001735	Hispidulin	AMY1C	AMY1A
MOL001735	Hispidulin	G protein-coupled receptor kinase 6	GRK6
MOL001735	Hispidulin	Nitric oxide synthase, inducible (by homology)	NOS2
MOL001735	Hispidulin	NADPH oxidase 4	NOX4
MOL001735	Hispidulin	Estrogen receptor alpha	ESR1
MOL001735	Hispidulin	Estradiol 17-beta-dehydrogenase 1	HSD17B1
MOL001735	Hispidulin	Epidermal growth factor receptor erbB1	EGFR
MOL001735	Hispidulin	Cytochrome P450 1B1	CYP1B1
MOL001735	Hispidulin	Cyclin-dependent kinase 5/CDK5 activator 1	CDK5R1
MOL001735	Hispidulin	Cyclin-dependent kinase 5/CDK5 activator 1	CDK5
MOL001735	Hispidulin	Beta amyloid A4 protein	APP
MOL001735	Hispidulin	Telomerase reverse transcriptase	TERT
MOL001735	Hispidulin	Multidrug resistance-associated protein 1	ABCC1
MOL001735	Hispidulin	Carbonyl reductase [NADPH] 1	CBR1
MOL001735	Hispidulin	Androgen Receptor	AR
MOL001735	Hispidulin	Xanthine dehydrogenase	XDH
MOL001735	Hispidulin	6-phosphofructo-2-kinase/fructose-2,6-bisphosphatase 3	PFKFB3
MOL001735	Hispidulin	Arachidonate 5-lipoxygenase	ALOX5
MOL001735	Hispidulin	Lysine-specific demethylase 4D-like	KDM4E
MOL001735	Hispidulin	Arachidonate 15-lipoxygenase	ALOX15
MOL001735	Hispidulin	Cyclin-dependent kinase 1	CDK1
MOL001735	Hispidulin	Arachidonate 12-lipoxygenase	ALOX12
MOL001735	Hispidulin	ATP-binding cassette sub-family G member 2	ABCG2
MOL001735	Hispidulin	Estradiol 17-beta-dehydrogenase 2	HSD17B2
MOL001735	Hispidulin	Adenosine A3 receptor	ADORA3
MOL001735	Hispidulin	P-glycoprotein 1	ABCB1
MOL001735	Hispidulin	Tankyrase-2	TNKS2
MOL001735	Hispidulin	Tankyrase-1	TNKS
MOL001735	Hispidulin	Monoamine oxidase A	MAOA
MOL001735	Hispidulin	Cytochrome P450 19A1	CYP19A1
MOL001735	Hispidulin	Cyclin-dependent kinase 1/cyclin B	CCNB3
MOL001735	Hispidulin	Acetylcholinesterase	ACHE
MOL001735	Hispidulin	Acetylcholinesterase	CDK1
MOL001735	Hispidulin	Acetylcholinesterase	CCNB1
MOL001735	Hispidulin	Acetylcholinesterase	CCNB2
MOL001735	Hispidulin	Cyclooxygenase-2	PTGS2
MOL001735	Hispidulin	Cyclin-dependent kinase 6	CDK6
MOL001735	Hispidulin	Tyrosine-protein kinase SYK	SYK
MOL001735	Hispidulin	Glycogen synthase kinase-3 beta	GSK3B
MOL001735	Hispidulin	Transthyretin	TTR
MOL001735	Hispidulin	Casein kinase II alpha	CSNK2A1
MOL001735	Hispidulin	Cystic fibrosis transmembrane conductance regulator	CFTR
MOL001735	Hispidulin	Aldo-keto reductase family 1 member B10	AKR1B10
MOL001735	Hispidulin	Carbonic anhydrase II	CA2
MOL001735	Hispidulin	Carbonic anhydrase VII	CA7
MOL001735	Hispidulin	Carbonic anhydrase XII	CA12
MOL001735	Hispidulin	Carbonic anhydrase IV	CA4
MOL001735	Hispidulin	Plasminogen	PLG
MOL001735	Hispidulin	Phospholipase A2 group IIA	PLA2G2A
MOL001735	Hispidulin	Solute carrier family 22 member 12	SLC22A12
MOL001735	Hispidulin	Carbonic anhydrase I	CA1
MOL001735	Hispidulin	Carbonic anhydrase IX	CA9
MOL001735	Hispidulin	Thrombin	F2
MOL001735	Hispidulin	NEDD8-activating enzyme E1 regulatory subunit	NAE1
MOL001735	Hispidulin	Ornithine decarboxylase	ODC1
MOL001735	Hispidulin	Induced myeloid leukemia cell differentiation protein Mcl-1	MCL1
MOL001735	Hispidulin	Glyoxalase I	GLO1
MOL001735	Hispidulin	Poly [ADP-ribose] polymerase-1	PARP1
MOL001735	Hispidulin	Matrix metalloproteinase 9	MMP9
MOL001735	Hispidulin	Matrix metalloproteinase 2	MMP2
MOL001735	Hispidulin	Matrix metalloproteinase 12	MMP12
MOL001735	Hispidulin	Lymphocyte differentiation antigen CD38	CD38
MOL001735	Hispidulin	DNA topoisomerase I (by homology)	TOP1
MOL001735	Hispidulin	Arginase-1 (by homology)	ARG1
MOL001735	Hispidulin	Beta-secretase 1	BACE1
MOL001735	Hispidulin	Tyrosinase	TYR
MOL001735	Hispidulin	Aryl hydrocarbon receptor	AHR
MOL001735	Hispidulin	Estrogen-related receptor alpha	ESRRA
MOL001735	Hispidulin	Calmodulin	CALM1
MOL001735	Hispidulin	Monoamine oxidase B	MAOB
MOL001735	Hispidulin	Insulin-like growth factor I receptor	IGF1R
MOL001735	Hispidulin	Beta-galactoside alpha-2,6-sialyltransferase 1	ST6GAL1
MOL001735	Hispidulin	Mu opioid receptor	OPRM1
MOL001735	Hispidulin	Tyrosine-protein kinase LCK	LCK
MOL001735	Hispidulin	Sigma opioid receptor	SIGMAR1
MOL001735	Hispidulin	Dopamine D2 receptor (by homology)	DRD2
MOL001735	Hispidulin	Cytochrome P450 1A1	CYP1A1
MOL001735	Hispidulin	Cytochrome P450 1A2	CYP1A2
MOL001735	Hispidulin	Protein-tyrosine phosphatase 1B	PTPN1
MOL001735	Hispidulin	G-protein coupled receptor 35	GPR35
MOL001735	Hispidulin	Death-associated protein kinase 1	DAPK1
MOL001735	Hispidulin	DNA-3-methyladenine glycosylase	MPG
MOL001735	Hispidulin	PI3-kinase p110-gamma subunit	PIK3CG
MOL001735	Hispidulin	Serine/threonine-protein kinase Aurora-B	AURKB
MOL001735	Hispidulin	Tyrosine-protein kinase SRC	SRC
MOL001735	Hispidulin	Focal adhesion kinase 1	PTK2
MOL001735	Hispidulin	Vascular endothelial growth factor receptor 2	KDR
MOL001735	Hispidulin	Serine/threonine-protein kinase PLK1	PLK1
MOL001735	Hispidulin	Protein kinase N1	PKN1
MOL001735	Hispidulin	Hepatocyte growth factor receptor	MET
MOL001735	Hispidulin	Serine/threonine-protein kinase NEK2	NEK2
MOL001735	Hispidulin	ALK tyrosine kinase receptor	ALK
MOL001735	Hispidulin	Serine/threonine-protein kinase AKT	AKT1
MOL001735	Hispidulin	Serine/threonine-protein kinase NEK6	NEK6
MOL001735	Hispidulin	Tyrosine-protein kinase receptor UFO	AXL
MOL002928	Oroxylin A	Serine/threonine-protein kinase PIM1	PIM1
MOL002928	Oroxylin A	Adenosine A1 receptor (by homology)	ADORA1
MOL002928	Oroxylin A	Adenosine A2a receptor (by homology)	ADORA2A
MOL002928	Oroxylin A	Aldose reductase (by homology)	AKR1B1
MOL002928	Oroxylin A	Receptor-type tyrosine-protein phosphatase S	PTPRS
MOL002928	Oroxylin A	Stem cell growth factor receptor	KIT
MOL002928	Oroxylin A	Delta opioid receptor	OPRD1
MOL002928	Oroxylin A	Tyrosine-protein kinase receptor FLT3	FLT3
MOL002928	Oroxylin A	Estrogen receptor beta	ESR2
MOL002928	Oroxylin A	AMY1C	AMY1A
MOL002928	Oroxylin A	G protein-coupled receptor kinase 6	GRK6
MOL002928	Oroxylin A	Nitric oxide synthase, inducible (by homology)	NOS2
MOL002928	Oroxylin A	NADPH oxidase 4	NOX4
MOL002928	Oroxylin A	Estrogen receptor alpha	ESR1
MOL002928	Oroxylin A	Estradiol 17-beta-dehydrogenase 1	HSD17B1
MOL002928	Oroxylin A	Epidermal growth factor receptor erbB1	EGFR
MOL002928	Oroxylin A	Cytochrome P450 1B1	CYP1B1
MOL002928	Oroxylin A	Cyclin-dependent kinase 5/CDK5 activator 1	CDK5R1
MOL002928	Oroxylin A	Cyclin-dependent kinase 5/CDK5 activator 1	CDK5
MOL002928	Oroxylin A	Beta amyloid A4 protein	APP
MOL002928	Oroxylin A	Telomerase reverse transcriptase	TERT
MOL002928	Oroxylin A	Multidrug resistance-associated protein 1	ABCC1
MOL002928	Oroxylin A	Carbonyl reductase [NADPH] 1	CBR1
MOL002928	Oroxylin A	Androgen Receptor	AR
MOL002928	Oroxylin A	Xanthine dehydrogenase	XDH
MOL002928	Oroxylin A	6-phosphofructo-2-kinase/fructose-2,6-bisphosphatase 3	PFKFB3
MOL002928	Oroxylin A	Arachidonate 5-lipoxygenase	ALOX5
MOL002928	Oroxylin A	Lysine-specific demethylase 4D-like	KDM4E
MOL002928	Oroxylin A	Arachidonate 15-lipoxygenase	ALOX15
MOL002928	Oroxylin A	Cyclin-dependent kinase 1	CDK1
MOL002928	Oroxylin A	Arachidonate 12-lipoxygenase	ALOX12
MOL002928	Oroxylin A	ATP-binding cassette sub-family G member 2	ABCG2
MOL002928	Oroxylin A	Estradiol 17-beta-dehydrogenase 2	HSD17B2
MOL002928	Oroxylin A	Adenosine A3 receptor	ADORA3
MOL002928	Oroxylin A	P-glycoprotein 1	ABCB1
MOL002928	Oroxylin A	Tankyrase-2	TNKS2
MOL002928	Oroxylin A	Tankyrase-1	TNKS
MOL002928	Oroxylin A	Monoamine oxidase A	MAOA
MOL002928	Oroxylin A	Cytochrome P450 19A1	CYP19A1
MOL002928	Oroxylin A	Cyclin-dependent kinase 1/cyclin B	CCNB3
MOL002928	Oroxylin A	Cyclin-dependent kinase 1/cyclin B	CDK1
MOL002928	Oroxylin A	Cyclin-dependent kinase 1/cyclin B	CCNB1
MOL002928	Oroxylin A	Cyclin-dependent kinase 1/cyclin B	CCNB2
MOL002928	Oroxylin A	Acetylcholinesterase	ACHE
MOL002928	Oroxylin A	Cyclooxygenase-2	PTGS2
MOL002928	Oroxylin A	Cyclin-dependent kinase 6	CDK6
MOL002928	Oroxylin A	Tyrosine-protein kinase SYK	SYK
MOL002928	Oroxylin A	Glycogen synthase kinase-3 beta	GSK3B
MOL002928	Oroxylin A	Transthyretin	TTR
MOL002928	Oroxylin A	Casein kinase II alpha	CSNK2A1
MOL002928	Oroxylin A	Cystic fibrosis transmembrane conductance regulator	CFTR
MOL002928	Oroxylin A	Aldo-keto reductase family 1 member B10	AKR1B10
MOL002928	Oroxylin A	Carbonic anhydrase II	CA2
MOL002928	Oroxylin A	Carbonic anhydrase VII	CA7
MOL002928	Oroxylin A	Carbonic anhydrase XII	CA12
MOL002928	Oroxylin A	Carbonic anhydrase IV	CA4
MOL002928	Oroxylin A	Plasminogen	PLG
MOL002928	Oroxylin A	Phospholipase A2 group IIA	PLA2G2A
MOL002928	Oroxylin A	Solute carrier family 22 member 12	SLC22A12
MOL002928	Oroxylin A	Carbonic anhydrase I	CA1
MOL002928	Oroxylin A	Carbonic anhydrase IX	CA9
MOL002928	Oroxylin A	Thrombin	F2
MOL002928	Oroxylin A	NEDD8-activating enzyme E1 regulatory subunit	NAE1
MOL002928	Oroxylin A	Ornithine decarboxylase	ODC1
MOL002928	Oroxylin A	Induced myeloid leukemia cell differentiation protein Mcl-1	MCL1
MOL002928	Oroxylin A	Glyoxalase I	GLO1
MOL002928	Oroxylin A	Poly [ADP-ribose] polymerase-1	PARP1
MOL002928	Oroxylin A	Matrix metalloproteinase 9	MMP9
MOL002928	Oroxylin A	Matrix metalloproteinase 2	MMP2
MOL002928	Oroxylin A	Matrix metalloproteinase 12	MMP12
MOL002928	Oroxylin A	Lymphocyte differentiation antigen CD38	CD38
MOL002928	Oroxylin A	DNA topoisomerase I (by homology)	TOP1
MOL002928	Oroxylin A	Arginase-1 (by homology)	ARG1
MOL002928	Oroxylin A	Beta-secretase 1	BACE1
MOL002928	Oroxylin A	Tyrosinase	TYR
MOL002928	Oroxylin A	Aryl hydrocarbon receptor	AHR
MOL002928	Oroxylin A	Estrogen-related receptor alpha	ESRRA
MOL002928	Oroxylin A	Calmodulin	CALM1
MOL002928	Oroxylin A	Monoamine oxidase B	MAOB
MOL002928	Oroxylin A	Insulin-like growth factor I receptor	IGF1R
MOL002928	Oroxylin A	Beta-galactoside alpha-2,6-sialyltransferase 1	ST6GAL1
MOL002928	Oroxylin A	Mu opioid receptor	OPRM1
MOL002928	Oroxylin A	Tyrosine-protein kinase LCK	LCK
MOL002928	Oroxylin A	Sigma opioid receptor	SIGMAR1
MOL002928	Oroxylin A	Dopamine D2 receptor (by homology)	DRD2
MOL002928	Oroxylin A	Cytochrome P450 1A1	CYP1A1
MOL002928	Oroxylin A	Cytochrome P450 1A2	CYP1A2
MOL002928	Oroxylin A	Protein-tyrosine phosphatase 1B	PTPN1
MOL002928	Oroxylin A	G-protein coupled receptor 35	GPR35
MOL002928	Oroxylin A	Death-associated protein kinase 1	DAPK1
MOL002928	Oroxylin A	DNA-3-methyladenine glycosylase	MPG
MOL002928	Oroxylin A	PI3-kinase p110-gamma subunit	PIK3CG
MOL002928	Oroxylin A	Serine/threonine-protein kinase Aurora-B	AURKB
MOL002928	Oroxylin A	Tyrosine-protein kinase SRC	SRC
MOL002928	Oroxylin A	Focal adhesion kinase 1	PTK2
MOL002928	Oroxylin A	Vascular endothelial growth factor receptor 2	KDR
MOL002928	Oroxylin A	Serine/threonine-protein kinase PLK1	PLK1
MOL002928	Oroxylin A	Protein kinase N1	PKN1
MOL002928	Oroxylin A	Hepatocyte growth factor receptor	MET
MOL002928	Oroxylin A	Serine/threonine-protein kinase NEK2	NEK2
MOL002928	Oroxylin A	ALK tyrosine kinase receptor	ALK
MOL002928	Oroxylin A	Serine/threonine-protein kinase AKT	AKT1
MOL002928	Oroxylin A	Serine/threonine-protein kinase NEK6	NEK6
MOL002928	Oroxylin A	Tyrosine-protein kinase receptor UFO	AXL
MOL000173	Wogonin	Cyclooxygenase-2 (by homology)	PTGS2
MOL000173	Wogonin	Nitric oxide synthase, inducible (by homology)	NOS2
MOL000173	Wogonin	Tyrosine-protein kinase receptor FLT3	FLT3
MOL000173	Wogonin	Aldose reductase	AKR1B1
MOL000173	Wogonin	Delta opioid receptor	OPRD1
MOL000173	Wogonin	Stem cell growth factor receptor	KIT
MOL000173	Wogonin	P-glycoprotein 1	ABCB1
MOL000173	Wogonin	Inhibitor of nuclear factor kappa B kinase beta subunit	IKBKB
MOL000173	Wogonin	Neurotrophic tyrosine kinase receptor type 2	NTRK2
MOL000173	Wogonin	Lysine-specific demethylase 4D-like	KDM4E
MOL000173	Wogonin	Xanthine dehydrogenase	XDH
MOL000173	Wogonin	Arachidonate 15-lipoxygenase	ALOX15
MOL000173	Wogonin	Cyclin-dependent kinase 1	CDK1
MOL000173	Wogonin	Arachidonate 12-lipoxygenase	ALOX12
MOL000173	Wogonin	G protein-coupled receptor kinase 6	GRK6
MOL000173	Wogonin	Cytochrome P450 19A1	CYP19A1
MOL000173	Wogonin	Estrogen receptor beta	ESR2
MOL000173	Wogonin	Cytochrome P450 1A1	CYP1A1
MOL000173	Wogonin	Mu opioid receptor	OPRM1
MOL000173	Wogonin	ATP-binding cassette sub-family G member 2	ABCG2
MOL000173	Wogonin	Estrogen receptor alpha	ESR1
MOL000173	Wogonin	Epidermal growth factor receptor erbB1	EGFR
MOL000173	Wogonin	Solute carrier family 22 member 12	SLC22A12
MOL000173	Wogonin	Cytochrome P450 1B1	CYP1B1
MOL000173	Wogonin	Carbonic anhydrase IV	CA4
MOL000173	Wogonin	Carbonic anhydrase II	CA2
MOL000173	Wogonin	Carbonic anhydrase I	CA1
MOL000173	Wogonin	Induced myeloid leukemia cell differentiation protein Mcl-1	MCL1
MOL000173	Wogonin	PI3-kinase p110-gamma subunit	PIK3CG
MOL000173	Wogonin	Serine/threonine-protein kinase PIM1	PIM1
MOL000173	Wogonin	Adenosine A1 receptor (by homology)	ADORA1
MOL000173	Wogonin	Adenosine A2a receptor (by homology)	ADORA2A
MOL000173	Wogonin	Estradiol 17-beta-dehydrogenase 2	HSD17B2
MOL000173	Wogonin	Estradiol 17-beta-dehydrogenase 1	HSD17B1
MOL000173	Wogonin	Carbonic anhydrase VII	CA7
MOL000173	Wogonin	Carbonic anhydrase XII	CA12
MOL000173	Wogonin	Cyclin-dependent kinase 5/CDK5 activator 1	CDK5R1
MOL000173	Wogonin	Cyclin-dependent kinase 5/CDK5 activator 1	CDK5
MOL000173	Wogonin	Cyclin-dependent kinase 1/cyclin B	CCNB3
MOL000173	Wogonin	Cyclin-dependent kinase 1/cyclin B	CDK1
MOL000173	Wogonin	Cyclin-dependent kinase 1/cyclin B	CCNB1
MOL000173	Wogonin	Cyclin-dependent kinase 1/cyclin B	CCNB2
MOL000173	Wogonin	Cyclin-dependent kinase 6	CDK6
MOL000173	Wogonin	Carbonic anhydrase IX	CA9
MOL000173	Wogonin	Carbonyl reductase [NADPH] 1	CBR1
MOL000173	Wogonin	Telomerase reverse transcriptase	TERT
MOL000173	Wogonin	Androgen Receptor	AR
MOL000173	Wogonin	Carbonic anhydrase VI	CA6
MOL000173	Wogonin	Receptor-type tyrosine-protein phosphatase S	PTPRS
MOL000173	Wogonin	Death-associated protein kinase 1	DAPK1
MOL000173	Wogonin	DNA-3-methyladenine glycosylase	MPG
MOL000173	Wogonin	6-phosphofructo-2-kinase/fructose-2,6-bisphosphatase 3	PFKFB3
MOL000173	Wogonin	Matrix metalloproteinase 9	MMP9
MOL000173	Wogonin	Matrix metalloproteinase 2	MMP2
MOL000173	Wogonin	Tyrosine-protein kinase LCK	LCK
MOL000173	Wogonin	Matrix metalloproteinase 12	MMP12
MOL000173	Wogonin	Lymphocyte differentiation antigen CD38	CD38
MOL000173	Wogonin	DNA topoisomerase I (by homology)	TOP1
MOL000173	Wogonin	Arginase-1 (by homology)	ARG1
MOL000173	Wogonin	Microtubule-associated protein tau	MAPT
MOL000173	Wogonin	DNA topoisomerase II alpha	TOP2A
MOL000173	Wogonin	Insulin receptor	INSR
MOL000173	Wogonin	Dopamine D4 receptor	DRD4
MOL000173	Wogonin	Myosin light chain kinase, smooth muscle	MYLK
MOL000173	Wogonin	Myeloperoxidase	MPO
MOL000173	Wogonin	PI3-kinase p85-alpha subunit	PIK3R1
MOL000173	Wogonin	Liver glycogen phosphorylase	PYGL
MOL000173	Wogonin	Matrix metalloproteinase 13	MMP13
MOL000173	Wogonin	Matrix metalloproteinase 3	MMP3
MOL000173	Wogonin	Carbonic anhydrase III	CA3
MOL000173	Wogonin	Carbonic anhydrase XIV	CA14
MOL000173	Wogonin	Hepatocyte growth factor receptor	MET
MOL000173	Wogonin	Carbonic anhydrase XIII (by homology)	CA13
MOL000173	Wogonin	CaM kinase II beta	CAMK2B
MOL000173	Wogonin	Phospholipase A2 group 1B	PLA2G1B
MOL000173	Wogonin	Carbonic anhydrase VA	CA5A
MOL000173	Wogonin	DNA-(apurinic or apyrimidinic site) lyase	APEX1
MOL000173	Wogonin	Aldo-keto reductase family 1 member C2 (by homology)	AKR1C2
MOL000173	Wogonin	Aldo-keto reductase family 1 member C1 (by homology)	AKR1C1
MOL000173	Wogonin	Aldo-keto-reductase family 1 member C3 (by homology)	AKR1C3
MOL000173	Wogonin	Aldo-keto reductase family 1 member C4 (by homology)	AKR1C4
MOL000173	Wogonin	Aldehyde reductase (by homology)	AKR1A1
MOL000173	Wogonin	G-protein coupled receptor 35	GPR35
MOL000173	Wogonin	Ornithine decarboxylase	ODC1
MOL000173	Wogonin	Heat shock protein HSP 90-alpha	HSP90AA1
MOL000173	Wogonin	Arachidonate 5-lipoxygenase	ALOX5
MOL000173	Wogonin	Interleukin-8 receptor A	CXCR1
MOL000173	Wogonin	Phospholipase A2 group IIA	PLA2G2A
MOL000173	Wogonin	Tyrosine-protein kinase SRC	SRC
MOL000173	Wogonin	Beta amyloid A4 protein	APP
MOL000173	Wogonin	Cytochrome P450 1A2	CYP1A2
MOL000173	Wogonin	Adenosine A3 receptor	ADORA3
MOL000173	Wogonin	Endoplasmin	HSP90B1
MOL000173	Wogonin	Multidrug resistance-associated protein 1	ABCC1
MOL000173	Wogonin	Tankyrase-1	TNKS
MOL000173	Wogonin	Transthyretin	TTR
MOL000173	Wogonin	NADPH oxidase 4	NOX4
MOL000173	Wogonin	Vasopressin V2 receptor	AVPR2
MOL000173	Wogonin	NEDD8-activating enzyme E1 regulatory subunit	NAE1
MOL000173	Wogonin	Butyrylcholinesterase	BCHE
MOL000173	Wogonin	Acetylcholinesterase	ACHE
MOL000173	Wogonin	Beta-secretase 1	BACE1
MOL000173	Wogonin	Phosphodiesterase 5A	PDE5A
MOL000173	Wogonin	Glycogen synthase kinase-3 beta	GSK3B
MOL000098	quercetin	NADPH oxidase 4	NOX4
MOL000098	quercetin	Vasopressin V2 receptor	AVPR2
MOL000098	quercetin	Aldose reductase	AKR1B1
MOL000098	quercetin	Xanthine dehydrogenase	XDH
MOL000098	quercetin	Monoamine oxidase A	MAOA
MOL000098	quercetin	Insulin-like growth factor I receptor	IGF1R
MOL000098	quercetin	Tyrosine-protein kinase receptor FLT3	FLT3
MOL000098	quercetin	Cytochrome P450 19A1	CYP19A1
MOL000098	quercetin	Epidermal growth factor receptor erbB1	EGFR
MOL000098	quercetin	Thrombin	F2
MOL000098	quercetin	Carbonic anhydrase II	CA2
MOL000098	quercetin	Serine/threonine-protein kinase PIM1	PIM1
MOL000098	quercetin	Arachidonate 5-lipoxygenase	ALOX5
MOL000098	quercetin	Serine/threonine-protein kinase Aurora-B	AURKB
MOL000098	quercetin	Dopamine D4 receptor	DRD4
MOL000098	quercetin	Adenosine A1 receptor (by homology)	ADORA1
MOL000098	quercetin	Carbonic anhydrase VII	CA7
MOL000098	quercetin	Glyoxalase I	GLO1
MOL000098	quercetin	Myeloperoxidase	MPO
MOL000098	quercetin	PI3-kinase p85-alpha subunit	PIK3R1
MOL000098	quercetin	Adenosine A2a receptor (by homology)	ADORA2A
MOL000098	quercetin	Death-associated protein kinase 1	DAPK1
MOL000098	quercetin	Liver glycogen phosphorylase	PYGL
MOL000098	quercetin	Carbonic anhydrase I	CA1
MOL000098	quercetin	Glycogen synthase kinase-3 beta	GSK3B
MOL000098	quercetin	Tyrosine-protein kinase SRC	SRC
MOL000098	quercetin	Focal adhesion kinase 1	PTK2
MOL000098	quercetin	Estradiol 17-beta-dehydrogenase 2	HSD17B2
MOL000098	quercetin	Vascular endothelial growth factor receptor 2	KDR
MOL000098	quercetin	Matrix metalloproteinase 13	MMP13
MOL000098	quercetin	Matrix metalloproteinase 3	MMP3
MOL000098	quercetin	Carbonic anhydrase III	CA3
MOL000098	quercetin	Arachidonate 15-lipoxygenase	ALOX15
MOL000098	quercetin	Multidrug resistance-associated protein 1	ABCC1
MOL000098	quercetin	Serine/threonine-protein kinase PLK1	PLK1
MOL000098	quercetin	Carbonic anhydrase VI	CA6
MOL000098	quercetin	Cyclin-dependent kinase 1	CDK1
MOL000098	quercetin	Matrix metalloproteinase 9	MMP9
MOL000098	quercetin	Carbonic anhydrase XII	CA12
MOL000098	quercetin	Matrix metalloproteinase 2	MMP2
MOL000098	quercetin	Protein kinase N1	PKN1
MOL000098	quercetin	Carbonic anhydrase XIV	CA14
MOL000098	quercetin	Carbonic anhydrase IX	CA9
MOL000098	quercetin	Casein kinase II alpha	CSNK2A1
MOL000098	quercetin	Arachidonate 12-lipoxygenase	ALOX12
MOL000098	quercetin	Hepatocyte growth factor receptor	MET
MOL000098	quercetin	Carbonic anhydrase IV	CA4
MOL000098	quercetin	Serine/threonine-protein kinase NEK2	NEK2
MOL000098	quercetin	Interleukin-8 receptor A	CXCR1
MOL000098	quercetin	CaM kinase II beta	CAMK2B
MOL000098	quercetin	ALK tyrosine kinase receptor	ALK
MOL000098	quercetin	Serine/threonine-protein kinase AKT	AKT1
MOL000098	quercetin	P-glycoprotein 1	ABCB1
MOL000098	quercetin	Serine/threonine-protein kinase NEK6	NEK6
MOL000098	quercetin	Phospholipase A2 group 1B	PLA2G1B
MOL000098	quercetin	Carbonic anhydrase VA	CA5A
MOL000098	quercetin	Beta-secretase 1	BACE1
MOL000098	quercetin	Cytochrome P450 1B1	CYP1B1
MOL000098	quercetin	Tyrosine-protein kinase receptor UFO	AXL
MOL000098	quercetin	ATP-binding cassette sub-family G member 2	ABCG2
MOL000098	quercetin	NUAK family SNF1-like kinase 1	NUAK1
MOL000098	quercetin	Aldo-keto reductase family 1 member C2 (by homology)	AKR1C2
MOL000098	quercetin	Aldo-keto reductase family 1 member C1 (by homology)	AKR1C1
MOL000098	quercetin	Aldo-keto-reductase family 1 member C3 (by homology)	AKR1C3
MOL000098	quercetin	Aldo-keto reductase family 1 member C4 (by homology)	AKR1C4
MOL000098	quercetin	Carbonic anhydrase XIII (by homology)	CA13
MOL000098	quercetin	Aldehyde reductase (by homology)	AKR1A1
MOL000098	quercetin	G-protein coupled receptor 35	GPR35
MOL000098	quercetin	Microtubule-associated protein tau	MAPT
MOL000098	quercetin	Lysine-specific demethylase 4D-like	KDM4E
MOL000098	quercetin	DNA topoisomerase II alpha	TOP2A
MOL000098	quercetin	Insulin receptor	INSR
MOL000098	quercetin	Acetylcholinesterase	ACHE
MOL000098	quercetin	Myosin light chain kinase, smooth muscle	MYLK
MOL000098	quercetin	Tyrosine-protein kinase SYK	SYK
MOL000098	quercetin	PI3-kinase p110-gamma subunit	PIK3CG
MOL000098	quercetin	DNA-(apurinic or apyrimidinic site) lyase	APEX1
MOL000098	quercetin	Receptor-type tyrosine-protein phosphatase S	PTPRS
MOL000098	quercetin	Estrogen receptor beta	ESR2
MOL000098	quercetin	DNA-3-methyladenine glycosylase	MPG
MOL000098	quercetin	Solute carrier family 22 member 12	SLC22A12
MOL000098	quercetin	Cyclin-dependent kinase 5/CDK5 activator 1	CDK5R1
MOL000098	quercetin	Cyclin-dependent kinase 5/CDK5 activator 1	CDK5
MOL000098	quercetin	Cyclin-dependent kinase 1/cyclin B	CCNB3
MOL000098	quercetin	Cyclin-dependent kinase 1/cyclin B	CDK1
MOL000098	quercetin	Cyclin-dependent kinase 1/cyclin B	CCNB1
MOL000098	quercetin	Cyclin-dependent kinase 1/cyclin B	CCNB2
MOL000098	quercetin	Arginase-1 (by homology)	ARG1
MOL000098	quercetin	Cyclin-dependent kinase 6	CDK6
MOL000098	quercetin	Cyclin-dependent kinase 2	CDK2
MOL000098	quercetin	Tyrosinase	TYR
MOL000098	quercetin	Estradiol 17-beta-dehydrogenase 1	HSD17B1
MOL000098	quercetin	Aryl hydrocarbon receptor	AHR
MOL000098	quercetin	Estrogen-related receptor alpha	ESRRA
MOL000098	quercetin	Beta amyloid A4 protein	APP
MOL000098	quercetin	Poly [ADP-ribose] polymerase-1	PARP1
MOL000098	quercetin	Transthyretin	TTR
MOL000098	quercetin	Matrix metalloproteinase 12	MMP12
MOL000098	quercetin	Lymphocyte differentiation antigen CD38	CD38
MOL000098	quercetin	Aldo-keto reductase family 1 member B10	AKR1B10
MOL000098	quercetin	Tankyrase-2	TNKS2
MOL000098	quercetin	Tankyrase-1	TNKS
MOL000098	quercetin	DNA topoisomerase I (by homology)	TOP1
MOL000098	quercetin	Telomerase reverse transcriptase	TERT
MOL000417	Calycosin	Cytochrome P450 19A1	CYP19A1
MOL000417	Calycosin	Carbonic anhydrase VII	CA7
MOL000417	Calycosin	Estradiol 17-beta-dehydrogenase 2	HSD17B2
MOL000417	Calycosin	Carbonic anhydrase XII	CA12
MOL000417	Calycosin	Carbonic anhydrase IV	CA4
MOL000417	Calycosin	Carbonyl reductase [NADPH] 1	CBR1
MOL000417	Calycosin	P-glycoprotein 1	ABCB1
MOL000417	Calycosin	Tyrosinase (by homology)	TYR
MOL000417	Calycosin	Macrophage migration inhibitory factor	MIF
MOL000417	Calycosin	Peroxisome proliferator-activated receptor alpha	PPARA
MOL000417	Calycosin	Estradiol 17-beta-dehydrogenase 1	HSD17B1
MOL000417	Calycosin	Estrogen receptor alpha	ESR1
MOL000417	Calycosin	Estrogen receptor beta	ESR2
MOL000417	Calycosin	Toll-like receptor (TLR7/TLR9)	TLR9
MOL000417	Calycosin	Receptor-type tyrosine-protein phosphatase S	PTPRS
MOL000417	Calycosin	Epidermal growth factor receptor erbB1	EGFR
MOL000417	Calycosin	Monoamine oxidase B	MAOB
MOL000417	Calycosin	Aldehyde dehydrogenase	ALDH2
MOL000417	Calycosin	Xanthine dehydrogenase	XDH
MOL000417	Calycosin	Arachidonate 12-lipoxygenase	ALOX12
MOL000417	Calycosin	Cyclooxygenase-1	PTGS1
MOL000417	Calycosin	Norepinephrine transporter	SLC6A2
MOL000417	Calycosin	Thromboxane-A synthase	TBXAS1
MOL000417	Calycosin	Monoamine oxidase A	MAOA
MOL000417	Calycosin	Maltase-glucoamylase	MGAM
MOL000417	Calycosin	Serotonin 2a (5-HT2a) receptor	HTR2A
MOL000417	Calycosin	Serotonin 2c (5-HT2c) receptor	HTR2C
MOL000417	Calycosin	Adenosine A1 receptor (by homology)	ADORA1
MOL000417	Calycosin	Adenosine A2a receptor	ADORA2A
MOL000417	Calycosin	Estrogen-related receptor alpha	ESRRA
MOL000417	Calycosin	Estrogen-related receptor beta	ESRRB
MOL000417	Calycosin	ATP-binding cassette sub-family G member 2	ABCG2
MOL000417	Calycosin	Carbonic anhydrase II	CA2
MOL000417	Calycosin	Interleukin-2	IL2
MOL000417	Calycosin	6-phosphofructo-2-kinase/fructose-2,6-bisphosphatase 3	PFKFB3
MOL000417	Calycosin	NADPH oxidase 4	NOX4
MOL000417	Calycosin	Arachidonate 15-lipoxygenase	ALOX15
MOL000417	Calycosin	Carbonic anhydrase I	CA1
MOL000417	Calycosin	Protein-tyrosine phosphatase 1B	PTPN1
MOL000417	Calycosin	Serum paraoxonase/arylesterase 1	PON1
MOL000417	Calycosin	Multidrug resistance-associated protein 1	ABCC1
MOL000417	Calycosin	Cytochrome P450 1B1	CYP1B1
MOL000417	Calycosin	Dual specificity protein phosphatase 3	DUSP3
MOL000417	Calycosin	Dual specificity phosphatase Cdc25B	CDC25B
MOL000417	Calycosin	CDC7/DBF4 (Cell division cycle 7-related protein kinase/Activator of S phase kinase)	CDC7
MOL000417	Calycosin	Tissue-type plasminogen activator	PLAT
MOL000417	Calycosin	Thrombin and coagulation factor X	F10
MOL000417	Calycosin	Urokinase-type plasminogen activator	PLAU
MOL000417	Calycosin	Acetylcholinesterase	ACHE
MOL000417	Calycosin	Steryl-sulfatase	STS
MOL000417	Calycosin	Carbonic anhydrase VB	CA5B
MOL000417	Calycosin	Heat shock protein HSP 90-beta	HSP90AB1
MOL001942	isoimperatorin	Beta-secretase 1	BACE1
MOL001942	isoimperatorin	Voltage-gated potassium channel subunit Kv1.3	KCNA3
MOL001942	isoimperatorin	Steroid 5-alpha-reductase 1	SRD5A1
MOL001942	isoimperatorin	Carbonic anhydrase XII	CA12
MOL001942	isoimperatorin	Carbonic anhydrase IX	CA9
MOL001942	isoimperatorin	Voltage-gated potassium channel subunit Kv1.5	KCNA5
MOL001942	isoimperatorin	Monoamine oxidase A	MAOA
MOL001942	isoimperatorin	Arachidonate 5-lipoxygenase	ALOX5
MOL001942	isoimperatorin	Monoamine oxidase B	MAOB
MOL001942	isoimperatorin	Arachidonate 15-lipoxygenase	ALOX15
MOL001942	isoimperatorin	Lymphocyte differentiation antigen CD38	CD38
MOL001942	isoimperatorin	Carbonic anhydrase VII	CA7
MOL001942	isoimperatorin	Carbonic anhydrase XIV	CA14
MOL001942	isoimperatorin	Carbonic anhydrase XIII	CA13
MOL001942	isoimperatorin	Carbonic anhydrase VB	CA5B
MOL001942	isoimperatorin	Kappa Opioid receptor	OPRK1
MOL001942	isoimperatorin	Carbonyl reductase [NADPH] 1	CBR1
MOL001942	isoimperatorin	PI3-kinase p110-delta subunit	PIK3CD
MOL001942	isoimperatorin	PI3-kinase p110-beta subunit	PIK3CB
MOL001942	isoimperatorin	PI3-kinase p110-gamma subunit	PIK3CG
MOL001942	isoimperatorin	PI3-kinase p110-alpha subunit	PIK3CA
MOL001942	isoimperatorin	Phosphodiesterase 7A	PDE7A
MOL001942	isoimperatorin	Melatonin receptor 1A	MTNR1A
MOL001942	isoimperatorin	Carbonic anhydrase VI	CA6
MOL001942	isoimperatorin	Prostaglandin E synthase	PTGES
MOL001942	isoimperatorin	Methionine aminopeptidase 2	METAP2
MOL001942	isoimperatorin	11-beta-hydroxysteroid dehydrogenase 1	HSD11B1
MOL001942	isoimperatorin	Phosphodiesterase 10A (by homology)	PDE10A
MOL001942	isoimperatorin	LIM domain kinase 1	LIMK1
MOL001942	isoimperatorin	C-C chemokine receptor type 9	CCR9
MOL001942	isoimperatorin	Poly [ADP-ribose] polymerase-1	PARP1
MOL001942	isoimperatorin	P2X purinoceptor 7	P2RX7
MOL001942	isoimperatorin	Poly [ADP-ribose] polymerase 2	PARP2
MOL001942	isoimperatorin	DNA (cytosine-5)-methyltransferase 3A	DNMT3A
MOL001942	isoimperatorin	Cyclin-dependent kinase 1/cyclin B1	CDK1
MOL001942	isoimperatorin	Cyclin-dependent kinase 1/cyclin B1	CCNB1
MOL001942	isoimperatorin	HMG-CoA reductase (by homology)	HMGCR
MOL001942	isoimperatorin	Serine/threonine-protein kinase mTOR	MTOR
MOL001942	isoimperatorin	Hematopoietic prostaglandin D synthase	HPGDS
MOL001942	isoimperatorin	Carbonic anhydrase I	CA1
MOL001942	isoimperatorin	Adenosine A2b receptor	ADORA2B
MOL001942	isoimperatorin	Carbonic anhydrase IV	CA4
MOL001942	isoimperatorin	Aldo-keto reductase family 1 member C1	AKR1C1
MOL001942	isoimperatorin	Serine-protein kinase ATM	ATM
MOL001942	isoimperatorin	Phosphodiesterase 8B	PDE8B
MOL001942	isoimperatorin	Aldo-keto-reductase family 1 member C3	AKR1C3
MOL001942	isoimperatorin	Bromodomain-containing protein 4	BRD4
MOL001942	isoimperatorin	Tyrosine-protein kinase receptor FLT3	FLT3
MOL001942	isoimperatorin	Tyrosine-protein kinase JAK2	JAK2
MOL005828	nobiletin	ATP-binding cassette sub-family G member 2	ABCG2
MOL005828	nobiletin	Aldose reductase	AKR1B1
MOL005828	nobiletin	Delta opioid receptor (by homology)	OPRD1
MOL005828	nobiletin	Cytochrome P450 1B1	CYP1B1
MOL005828	nobiletin	Stem cell growth factor receptor	KIT
MOL005828	nobiletin	Mu opioid receptor	OPRM1
MOL005828	nobiletin	Carbonic anhydrase II	CA2
MOL005828	nobiletin	Arachidonate 5-lipoxygenase	ALOX5
MOL005828	nobiletin	Cyclooxygenase-2	PTGS2
MOL005828	nobiletin	NADPH oxidase 4	NOX4
MOL005828	nobiletin	Nitric oxide synthase, inducible	NOS2
MOL005828	nobiletin	Adenosine A3 receptor	ADORA3
MOL005828	nobiletin	Carbonic anhydrase XII	CA12
MOL005828	nobiletin	Adenosine A1 receptor (by homology)	ADORA1
MOL005828	nobiletin	Adenosine A2a receptor (by homology)	ADORA2A
MOL002844	Pinocembrin	Cytochrome P450 19A1	CYP19A1
MOL002844	Pinocembrin	Cytochrome P450 1B1	CYP1B1
MOL002844	Pinocembrin	ATP-binding cassette sub-family G member 2	ABCG2
MOL002844	Pinocembrin	Monoamine oxidase B	MAOB
MOL002844	Pinocembrin	Multidrug resistance-associated protein 1	ABCC1
MOL002844	Pinocembrin	Testis-specific androgen-binding protein	SHBG
MOL002844	Pinocembrin	Carbonic anhydrase VII	CA7
MOL002844	Pinocembrin	Carbonic anhydrase XII	CA12
MOL002844	Pinocembrin	Estradiol 17-beta-dehydrogenase 1	HSD17B1
MOL002844	Pinocembrin	Carbonic anhydrase IV	CA4
MOL002844	Pinocembrin	Estrogen receptor alpha	ESR1
MOL002844	Pinocembrin	Estrogen receptor beta	ESR2
MOL002844	Pinocembrin	Taste receptor type 2 member 31	TAS2R31
MOL002844	Pinocembrin	Adenosine A1 receptor (by homology)	ADORA1
MOL002844	Pinocembrin	Adenosine A3 receptor	ADORA3
MOL002844	Pinocembrin	Carbonyl reductase [NADPH] 1	CBR1
MOL002844	Pinocembrin	Cyclooxygenase-1	PTGS1
MOL002844	Pinocembrin	Phospholipase A2 group 1B	PLA2G1B
MOL002844	Pinocembrin	Metabotropic glutamate receptor 5	GRM5
MOL002844	Pinocembrin	Aldo-keto-reductase family 1 member C3	AKR1C3
MOL002844	Pinocembrin	Carboxylesterase 2	CES2
MOL002844	Pinocembrin	Beta-secretase 1	BACE1
MOL002844	Pinocembrin	Acyl coenzyme A:cholesterol acyltransferase	CES1
MOL002844	Pinocembrin	Matrix metalloproteinase 13	MMP13
MOL002844	Pinocembrin	Matrix metalloproteinase 12	MMP12
MOL002844	Pinocembrin	DNA polymerase beta (by homology)	POLB
MOL002844	Pinocembrin	Phospholipase A2 group V	PLA2G5
MOL002844	Pinocembrin	Peroxisome proliferator-activated receptor gamma	PPARG
MOL002844	Pinocembrin	Sodium/glucose cotransporter 2	SLC5A2
MOL002844	Pinocembrin	Kallikrein 1	KLK1
MOL002844	Pinocembrin	Kallikrein 2	KLK2
MOL002844	Pinocembrin	Vascular endothelial growth factor receptor 2	KDR
MOL002844	Pinocembrin	Retinoid X receptor alpha	RXRA
MOL002844	Pinocembrin	Endothelin receptor ET-A	EDNRA
MOL002844	Pinocembrin	Butyrylcholinesterase	BCHE
MOL002844	Pinocembrin	Acetylcholinesterase	ACHE
MOL002844	Pinocembrin	Phospholipase A2 group IIA	PLA2G2A
MOL002844	Pinocembrin	Plasminogen activator inhibitor-1	SERPINE1
MOL002844	Pinocembrin	Group X secretory phospholipase A2	PLA2G10
MOL002844	Pinocembrin	Hepatocyte growth factor receptor	MET
MOL002844	Pinocembrin	D-amino-acid oxidase	DAO
MOL002844	Pinocembrin	Serine/threonine-protein kinase/endoribonuclease IRE1	ERN1
MOL002844	Pinocembrin	Vascular endothelial growth factor receptor 3	FLT4
MOL002844	Pinocembrin	Platelet-derived growth factor receptor alpha	PDGFRA
MOL002844	Pinocembrin	Serine/threonine-protein kinase Aurora-B	AURKB
MOL002844	Pinocembrin	Glycogen synthase kinase-3 beta	GSK3B
MOL002844	Pinocembrin	Serine/threonine-protein kinase Aurora-C	AURKC
MOL002844	Pinocembrin	Serine/threonine-protein kinase Aurora-A	AURKA
MOL002844	Pinocembrin	Tankyrase-2	TNKS2
MOL002844	Pinocembrin	Tankyrase-1	TNKS
MOL002844	Pinocembrin	Aldose reductase	AKR1B1
MOL002844	Pinocembrin	Carbonic anhydrase III	CA3
MOL002844	Pinocembrin	Platelet-derived growth factor receptor	PDGFRA
MOL002844	Pinocembrin	Platelet-derived growth factor receptor	PDGFRB
MOL002844	Pinocembrin	Carbonic anhydrase II	CA2
MOL002844	Pinocembrin	Carbonic anhydrase I	CA1
MOL002844	Pinocembrin	Alkaline phosphatase placental-like	ALPG
MOL002844	Pinocembrin	Dynamin-1	DNM1
MOL002844	Pinocembrin	Alkaline phosphatase, tissue-nonspecific isozyme	ALPL
MOL002844	Pinocembrin	Carbonic anhydrase VI	CA6
MOL002844	Pinocembrin	Monoamine oxidase A	MAOA
MOL002844	Pinocembrin	Inhibitor of apoptosis protein 3	XIAP
MOL002844	Pinocembrin	Beta-glucuronidase	GUSB
MOL002844	Pinocembrin	Dual specificity phosphatase Cdc25A	CDC25A
MOL002844	Pinocembrin	ALK tyrosine kinase receptor	ALK
MOL002844	Pinocembrin	Catechol O-methyltransferase	COMT
MOL002844	Pinocembrin	Ribosomal protein S6 kinase 2	RPS6KB2
MOL002844	Pinocembrin	Calmodulin	CALM1
MOL002844	Pinocembrin	Dual specificity phosphatase Cdc25C	CDC25C
MOL002844	Pinocembrin	Dual specificity phosphatase Cdc25B	CDC25B
MOL002844	Pinocembrin	Prostanoid EP1 receptor	PTGER1
MOL002844	Pinocembrin	Prostanoid EP4 receptor	PTGER4
MOL002844	Pinocembrin	Tyrosine-protein kinase LCK	LCK
MOL002844	Pinocembrin	Cathepsin L	CTSL
MOL002844	Pinocembrin	Cathepsin (B and K)	CTSB
MOL002844	Pinocembrin	Cyclin-dependent kinase 2	CDK2
MOL002844	Pinocembrin	Cyclin-dependent kinase 4	CDK4
MOL002844	Pinocembrin	Tyrosine-protein kinase SRC	SRC
MOL002844	Pinocembrin	Serine/threonine-protein kinase Nek1	NEK1
MOL002844	Pinocembrin	Serine/threonine-protein kinase mTOR	MTOR
MOL002844	Pinocembrin	PI3-kinase p110-gamma subunit	PIK3CG
MOL002844	Pinocembrin	PI3-kinase p110-alpha subunit	PIK3CA
MOL002844	Pinocembrin	Toll-like receptor (TLR7/TLR9)	TLR9
MOL002844	Pinocembrin	Cyclooxygenase-2	PTGS2
MOL002844	Pinocembrin	Metabotropic glutamate receptor 4	GRM4
MOL002844	Pinocembrin	Serine/threonine-protein kinase PLK4	PLK4
MOL002844	Pinocembrin	Carbonic anhydrase IX	CA9
MOL002844	Pinocembrin	Metabotropic glutamate receptor 2	GRM2
MOL002844	Pinocembrin	Histone deacetylase 7	HDAC7
MOL002844	Pinocembrin	Cytochrome P450 11B2	CYP11B2
MOL002844	Pinocembrin	Lysine-specific histone demethylase 1	KDM1A
MOL002844	Pinocembrin	Cyclin-dependent kinase 5/CDK5 activator 1	CDK5R1
MOL002844	Pinocembrin	Cyclin-dependent kinase 5/CDK5 activator 1	CDK5
MOL002844	Pinocembrin	Cyclin-dependent kinase 1/cyclin B	CCNB3
MOL002844	Pinocembrin	Cyclin-dependent kinase 1/cyclin B	CDK1
MOL002844	Pinocembrin	Cyclin-dependent kinase 1/cyclin B	CCNB1
MOL002844	Pinocembrin	Cyclin-dependent kinase 1/cyclin B	CCNB2
MOL002844	Pinocembrin	Hepatocyte nuclear factor 4-alpha	HNF4A
MOL002844	Pinocembrin	Placenta growth factor	PGF
MOL002844	Pinocembrin	Vascular endothelial growth factor A	VEGFA
MOL002844	Pinocembrin	CDGSH iron-sulfur domain-containing protein 1	CISD1
MOL002844	Pinocembrin	Thymidylate synthase	TYMS
MOL002844	Pinocembrin	Sodium/hydrogen exchanger 1	SLC9A1
MOL002844	Pinocembrin	PI3-kinase p110-delta subunit	PIK3CD
MOL002844	Pinocembrin	DNA-dependent protein kinase	PRKDC
MOL000853	Alisol B	Carboxylesterase 2	CES2
MOL000853	Alisol B	Protein-tyrosine phosphatase 1B	PTPN1
MOL000853	Alisol B	HMG-CoA reductase	HMGCR
MOL000853	Alisol B	LXR-alpha	NR1H3
MOL000853	Alisol B	11-beta-hydroxysteroid dehydrogenase 1	HSD11B1
MOL000853	Alisol B	LXR-beta	NR1H2
MOL000853	Alisol B	Cytochrome P450 17A1	CYP17A1
MOL000853	Alisol B	Cytochrome P450 19A1	CYP19A1
MOL000853	Alisol B	C-C chemokine receptor type 1	CCR1
MOL000853	Alisol B	Pregnane X receptor	NR1I2
MOL000853	Alisol B	P2X purinoceptor 3	P2RX3
MOL000853	Alisol B	Cyclooxygenase-2	PTGS2
MOL000853	Alisol B	Gamma-secretase	PSEN2
MOL000853	Alisol B	Gamma-secretase	PSENEN
MOL000853	Alisol B	Gamma-secretase	NCSTN
MOL000853	Alisol B	Gamma-secretase	APH1A
MOL000853	Alisol B	Gamma-secretase	PSEN1
MOL000853	Alisol B	Gamma-secretase	APH1B
MOL000853	Alisol B	Period circadian protein homolog 2	PER2
MOL000853	Alisol B	Prostaglandin E synthase	PTGES
MOL000853	Alisol B	C-X-C chemokine receptor type 7	ACKR3
MOL000853	Alisol B	Protein kinase C alpha	PRKCA
MOL000853	Alisol B	CDK8/Cyclin C	CCNC
MOL000853	Alisol B	CDK8/Cyclin C	CDK8
MOL000853	Alisol B	Cell division protein kinase 8	CDK8
MOL000853	Alisol B	c-Jun N-terminal kinase 1	MAPK8
MOL000853	Alisol B	Melatonin receptor 1A	MTNR1A
MOL000853	Alisol B	Melatonin receptor 1B	MTNR1B
MOL000853	Alisol B	Orexin receptor 2	HCRTR2
MOL000853	Alisol B	Orexin receptor 1	HCRTR1
MOL000853	Alisol B	Tyrosine-protein kinase ABL	ABL1
MOL000853	Alisol B	Cyclin T1	CCNT1
MOL000853	Alisol B	MAP kinase p38 alpha	MAPK14
MOL000853	Alisol B	p53-binding protein Mdm-2	MDM2
MOL000853	Alisol B	Vasopressin V1a receptor	AVPR1A
MOL000853	Alisol B	Neurokinin 1 receptor	TACR1
MOL000853	Alisol B	Cyclin-dependent kinase 2	CDK2
MOL000853	Alisol B	Poly [ADP-ribose] polymerase-1	PARP1
MOL000853	Alisol B	Serine/threonine-protein kinase Aurora-A	AURKA
MOL000853	Alisol B	DNA polymerase alpha subunit	POLA1
MOL000853	Alisol B	Potassium channel subfamily K member 3	KCNK3
MOL000853	Alisol B	Liver glycogen phosphorylase	PYGL
MOL000853	Alisol B	PI3-kinase p110-beta subunit	PIK3CB
MOL000853	Alisol B	Matrix metalloproteinase 1	MMP1
MOL000853	Alisol B	Platelet-derived growth factor receptor beta	PDGFRB
MOL000853	Alisol B	Stem cell growth factor receptor	KIT
MOL000853	Alisol B	Vascular endothelial growth factor receptor 2	KDR
MOL000853	Alisol B	Cannabinoid receptor 1	CNR1
MOL000853	Alisol B	Cannabinoid receptor 2	CNR2
MOL000853	Alisol B	MAP kinase ERK2	MAPK1
MOL000853	Alisol B	Inhibitor of NF-kappa-B kinase (IKK)	CHUK
MOL000853	Alisol B	Serine/threonine-protein kinase PAK 1	PAK1
MOL000853	Alisol B	Mitogen-activated protein kinase kinase kinase 14	MAP3K14
MOL000853	Alisol B	Serine/threonine-protein kinase mTOR	MTOR
MOL000853	Alisol B	Renin	REN
MOL000853	Alisol B	Interleukin-6 receptor subunit beta	IL6ST
MOL000853	Alisol B	PI3-kinase p110-alpha subunit	PIK3CA
MOL000853	Alisol B	Phosphodiesterase 10A	PDE10A
MOL000853	Alisol B	Androgen Receptor	AR
MOL000853	Alisol B	Phosphodiesterase 3	PDE3A
MOL000853	Alisol B	Phosphodiesterase 3B	PDE3B
MOL000853	Alisol B	Tyrosine-protein kinase SYK	SYK
MOL000853	Alisol B	Hepatocyte growth factor receptor	MET
MOL000853	Alisol B	dUTP pyrophosphatase	DUT
MOL000853	Alisol B	Tyrosine-protein kinase FYN	FYN
MOL000853	Alisol B	Epidermal growth factor receptor erbB1	EGFR
MOL000853	Alisol B	Platelet-derived growth factor receptor	PDGFRA
MOL000853	Alisol B	Platelet-derived growth factor receptor	PDGFRB
MOL000853	Alisol B	Glycogen synthase kinase-3 alpha	GSK3A
MOL000853	Alisol B	Ephrin type-B receptor 3	EPHB3
MOL000853	Alisol B	Microtubule-associated serine/threonine-protein kinase 3	MAST3
MOL000853	Alisol B	Proteinase-activated receptor 1	F2R
MOL000853	Alisol B	Serine/threonine-protein kinase RIPK2	RIPK2
MOL000853	Alisol B	Anandamide amidohydrolase	FAAH
MOL000853	Alisol B	Nicotinamide phosphoribosyltransferase	NAMPT
MOL000853	Alisol B	Tyrosine-protein kinase JAK3	JAK3
MOL000853	Alisol B	EZH2/SUZ12/EED/RBBP7/RBBP4	EZH2
MOL000853	Alisol B	Mammalian target of Rapamycin (mTORC1)	FKBP1A
MOL000853	Alisol B	Mammalian target of Rapamycin (mTORC1)	MTOR
MOL000853	Alisol B	Cyclin-dependent kinase 1/cyclin B	CCNB3
MOL000853	Alisol B	Cyclin-dependent kinase 1/cyclin B	CDK1
MOL000853	Alisol B	Cyclin-dependent kinase 1/cyclin B	CCNB1
MOL000853	Alisol B	Cyclin-dependent kinase 1/cyclin B	CCNB2
MOL000853	Alisol B	Thrombin and coagulation factor X	F10
MOL000853	Alisol B	GABA-A receptor; alpha-3/beta-3/gamma-2	GABRB3
MOL000853	Alisol B	GABA-A receptor; alpha-3/beta-3/gamma-2	GABRA3
MOL000853	Alisol B	GABA-A receptor; alpha-3/beta-3/gamma-2	GABRG2
MOL000853	Alisol B	GABA-A receptor; alpha-1/beta-3/gamma-2	GABRB3
MOL000853	Alisol B	GABA-A receptor; alpha-1/beta-3/gamma-2	GABRG2
MOL000853	Alisol B	GABA-A receptor; alpha-1/beta-3/gamma-2	GABRA1
MOL000853	Alisol B	GABA-A receptor; alpha-5/beta-3/gamma-2	GABRB3
MOL000853	Alisol B	GABA-A receptor; alpha-5/beta-3/gamma-2	GABRG2
MOL000853	Alisol B	GABA-A receptor; alpha-5/beta-3/gamma-2	GABRA5
MOL000853	Alisol B	GABA-A receptor; alpha-2/beta-3/gamma-2	GABRA2
MOL000853	Alisol B	GABA-A receptor; alpha-2/beta-3/gamma-2	GABRB3
MOL000853	Alisol B	GABA-A receptor; alpha-2/beta-3/gamma-2	GABRG2
MOL000853	Alisol B	Mu opioid receptor (by homology)	OPRM1
MOL000853	Alisol B	Delta opioid receptor (by homology)	OPRD1
MOL000853	Alisol B	Centromere-associated protein E	CENPE
MOL000853	Alisol B	11-beta-hydroxysteroid dehydrogenase 2	HSD11B2
MOL000853	Alisol B	Glycogen synthase kinase-3 beta	GSK3B
MOL000853	Alisol B	Calcium sensing receptor	CASR
MOL000853	Alisol B	Phosphodiesterase 2A	PDE2A
MOL000853	Alisol B	Isocitrate dehydrogenase [NADP] cytoplasmic	IDH1
MOL000853	Alisol B	Fibroblast activation protein alpha (by homology)	FAP
MOL000853	Alisol B	MAP kinase p38 delta	MAPK13
MOL000853	Alisol B	MAP kinase p38 beta	MAPK11
MOL000853	Alisol B	Macrophage colony stimulating factor receptor	CSF1R
MOL000853	Alisol B	Ileal bile acid transporter	SLC10A2
MOL000853	Alisol B	Dual specificity mitogen-activated protein kinase kinase 1	MAP2K1
MOL000853	Alisol B	Serine/threonine-protein kinase AKT	AKT1
MOL000853	Alisol B	Sodium/glucose cotransporter 1	SLC5A1
MOL000853	Alisol B	Thromboxane A2 receptor	TBXA2R
MOL000853	Alisol B	Phosphatidylinositol 3-kinase catalytic subunit type 3	PIK3C3
MOL000853	Alisol B	Kinesin-1 heavy chain/ Tyrosine-protein kinase receptor RET	RET
MOL000853	Alisol B	Von Hippel-Lindau disease tumor suppressor/Elongin B/Elongin C	VHL
MOL000853	Alisol B	Hexokinase type IV	GCK
MOL000853	Alisol B	Geranylgeranyl transferase type I beta subunit	PGGT1B
MOL000853	Alisol B	c-Jun N-terminal kinase 2	MAPK9
MOL002563	galangin	Butyrylcholinesterase	BCHE
MOL002563	galangin	Xanthine dehydrogenase	XDH
MOL002563	galangin	Acetylcholinesterase	ACHE
MOL002563	galangin	Adenosine A1 receptor (by homology)	ADORA1
MOL002563	galangin	Carbonic anhydrase VII	CA7
MOL002563	galangin	Adenosine A2a receptor (by homology)	ADORA2A
MOL002563	galangin	Adenosine A3 receptor	ADORA3
MOL002563	galangin	Carbonic anhydrase XII	CA12
MOL002563	galangin	Carbonic anhydrase IV	CA4
MOL002563	galangin	P-glycoprotein 1	ABCB1
MOL002563	galangin	Cytochrome P450 1B1	CYP1B1
MOL002563	galangin	Aldose reductase (by homology)	AKR1B1
MOL002563	galangin	Carbonic anhydrase II	CA2
MOL002563	galangin	Estrogen receptor beta	ESR2
MOL002563	galangin	Estradiol 17-beta-dehydrogenase 2	HSD17B2
MOL002563	galangin	Estradiol 17-beta-dehydrogenase 1	HSD17B1
MOL002563	galangin	ATP-binding cassette sub-family G member 2	ABCG2
MOL002563	galangin	Arachidonate 15-lipoxygenase	ALOX15
MOL002563	galangin	NADPH oxidase 4	NOX4
MOL002563	galangin	Tyrosine-protein kinase receptor FLT3	FLT3
MOL002563	galangin	Multidrug resistance-associated protein 1	ABCC1
MOL002563	galangin	Arachidonate 5-lipoxygenase	ALOX5
MOL002563	galangin	Serine/threonine-protein kinase PIM1	PIM1
MOL002563	galangin	Casein kinase II alpha	CSNK2A1
MOL002563	galangin	Estrogen-related receptor alpha	ESRRA
MOL002563	galangin	Epidermal growth factor receptor erbB1	EGFR
MOL002563	galangin	Tyrosinase	TYR
MOL002563	galangin	Insulin-like growth factor I receptor	IGF1R
MOL002563	galangin	Serine/threonine-protein kinase Aurora-B	AURKB
MOL002563	galangin	Vascular endothelial growth factor receptor 2	KDR
MOL002563	galangin	Serine/threonine-protein kinase PLK1	PLK1
MOL002563	galangin	Hepatocyte growth factor receptor	MET
MOL002563	galangin	ALK tyrosine kinase receptor	ALK
MOL002563	galangin	Tyrosine-protein kinase receptor UFO	AXL
MOL002563	galangin	Aryl hydrocarbon receptor	AHR
MOL002563	galangin	Estrogen receptor alpha	ESR1
MOL002563	galangin	Lysine-specific demethylase 4D-like	KDM4E
MOL002563	galangin	Cytochrome P450 19A1	CYP19A1
MOL002563	galangin	Carbonic anhydrase I	CA1
MOL002563	galangin	Cyclin-dependent kinase 1	CDK1
MOL002563	galangin	Carbonic anhydrase IX	CA9
MOL002563	galangin	Arachidonate 12-lipoxygenase	ALOX12
MOL002563	galangin	Monoamine oxidase A	MAOA
MOL002563	galangin	Tyrosine-protein kinase SYK	SYK
MOL002563	galangin	Glycogen synthase kinase-3 beta	GSK3B
MOL002563	galangin	Microtubule-associated protein tau	MAPT
MOL002563	galangin	DNA topoisomerase II alpha	TOP2A
MOL002563	galangin	Insulin receptor	INSR
MOL002563	galangin	Myosin light chain kinase, smooth muscle	MYLK
MOL002563	galangin	DNA-(apurinic or apyrimidinic site) lyase	APEX1
MOL002563	galangin	Cyclin-dependent kinase 5/CDK5 activator 1	CDK5R1
MOL002563	galangin	Cyclin-dependent kinase 5/CDK5 activator 1	CDK5
MOL002563	galangin	Cyclin-dependent kinase 1/cyclin B	CCNB3
MOL002563	galangin	Cyclin-dependent kinase 1/cyclin B	CDK1
MOL002563	galangin	Cyclin-dependent kinase 1/cyclin B	CCNB1
MOL002563	galangin	Cyclin-dependent kinase 1/cyclin B	CCNB2
MOL002563	galangin	Cyclin-dependent kinase 6	CDK6
MOL002563	galangin	Carbonyl reductase [NADPH] 1	CBR1
MOL002563	galangin	G protein-coupled receptor kinase 6	GRK6
MOL002563	galangin	Solute carrier family 22 member 12	SLC22A12
MOL002563	galangin	Tankyrase-2	TNKS2
MOL002563	galangin	Tankyrase-1	TNKS
MOL002563	galangin	6-phosphofructo-2-kinase/fructose-2,6-bisphosphatase 3	PFKFB3
MOL002563	galangin	Receptor-type tyrosine-protein phosphatase S	PTPRS
MOL002563	galangin	Cyclooxygenase-2	PTGS2
MOL002563	galangin	Transthyretin	TTR
MOL002563	galangin	Cystic fibrosis transmembrane conductance regulator	CFTR
MOL002563	galangin	Aldo-keto reductase family 1 member B10	AKR1B10
MOL002563	galangin	Inhibitor of nuclear factor kappa B kinase beta subunit	IKBKB
MOL002563	galangin	Neurotrophic tyrosine kinase receptor type 2	NTRK2
MOL002563	galangin	Tyrosine-protein kinase SRC	SRC
MOL002563	galangin	Glyoxalase I	GLO1
MOL002563	galangin	Matrix metalloproteinase 9	MMP9
MOL002563	galangin	Matrix metalloproteinase 2	MMP2
MOL002563	galangin	Androgen Receptor	AR
MOL002563	galangin	PI3-kinase p110-gamma subunit	PIK3CG
MOL002563	galangin	Telomerase reverse transcriptase	TERT
MOL002563	galangin	NEDD8-activating enzyme E1 regulatory subunit	NAE1
MOL002563	galangin	Tyrosine-protein kinase LCK	LCK
MOL002563	galangin	Poly [ADP-ribose] polymerase-1	PARP1
MOL002563	galangin	Thrombin	F2
MOL002563	galangin	Beta-secretase 1	BACE1
MOL002563	galangin	G-protein coupled receptor 35	GPR35
MOL002563	galangin	Death-associated protein kinase 1	DAPK1
MOL002563	galangin	DNA-3-methyladenine glycosylase	MPG
MOL002563	galangin	Cyclin-dependent kinase 2	CDK2
MOL002563	galangin	Arginase-1 (by homology)	ARG1
MOL002563	galangin	Induced myeloid leukemia cell differentiation protein Mcl-1	MCL1
MOL002563	galangin	Interleukin-8 receptor A	CXCR1
MOL002563	galangin	Beta-galactoside alpha-2,6-sialyltransferase 1	ST6GAL1
MOL002563	galangin	Vasopressin V2 receptor	AVPR2
MOL002563	galangin	Dopamine D4 receptor	DRD4
MOL002563	galangin	Myeloperoxidase	MPO
MOL002563	galangin	PI3-kinase p85-alpha subunit	PIK3R1
MOL002563	galangin	Liver glycogen phosphorylase	PYGL
MOL002563	galangin	Focal adhesion kinase 1	PTK2
MOL002563	galangin	Matrix metalloproteinase 13	MMP13
MOL002563	galangin	Matrix metalloproteinase 3	MMP3
MOL002563	galangin	Carbonic anhydrase III	CA3
MOL002563	galangin	Carbonic anhydrase VI	CA6
MOL002563	galangin	Protein kinase N1	PKN1
MOL002563	galangin	Carbonic anhydrase XIV	CA14
MOL002563	galangin	Serine/threonine-protein kinase NEK2	NEK2
MOL002563	galangin	CaM kinase II beta	CAMK2B
MOL008477	Corynoxeine	Neuronal acetylcholine receptor; alpha4/beta2	CHRNA4
MOL008477	Corynoxeine	Neuronal acetylcholine receptor; alpha4/beta2	CHRNB2
MOL008477	Corynoxeine	Phosphodiesterase 10A	PDE10A
MOL008477	Corynoxeine	Alpha-1d adrenergic receptor	ADRA1D
MOL008477	Corynoxeine	Telomerase reverse transcriptase	TERT
MOL008477	Corynoxeine	Sodium channel protein type V alpha subunit	SCN5A
MOL008477	Corynoxeine	Delta opioid receptor	OPRD1
MOL008477	Corynoxeine	Potassium/sodium hyperpolarization-activated cyclic nucleotide-gated channel 4	HCN4
MOL008477	Corynoxeine	Potassium/sodium hyperpolarization-activated cyclic nucleotide-gated channel 1	HCN1
MOL008477	Corynoxeine	Phospholipase D1	PLD1
MOL008477	Corynoxeine	Phospholipase D2	PLD2
MOL008477	Corynoxeine	Alpha-1b adrenergic receptor	ADRA1B
MOL008477	Corynoxeine	Probable G-protein coupled receptor 142	GPR142
MOL008477	Corynoxeine	Histamine H3 receptor	HRH3
MOL008477	Corynoxeine	Dipeptidyl peptidase II	DPP7
MOL008477	Corynoxeine	Dipeptidyl peptidase VIII	DPP8
MOL008477	Corynoxeine	Dipeptidyl peptidase IX	DPP9
MOL008477	Corynoxeine	Tyrosine-protein kinase LCK	LCK
MOL008477	Corynoxeine	Peregrin	BRPF1
MOL008477	Corynoxeine	Glycogen synthase kinase-3 beta	GSK3B
MOL008477	Corynoxeine	Protein kinase C beta	PRKCB
MOL008477	Corynoxeine	Phosphodiesterase 9A	PDE9A
MOL008477	Corynoxeine	Phosphodiesterase 1C	PDE1C
MOL008477	Corynoxeine	Poly [ADP-ribose] polymerase-1	PARP1
MOL008477	Corynoxeine	Hepatocyte growth factor receptor	MET
MOL008477	Corynoxeine	Dual specificity phosphatase Cdc25C	CDC25C
MOL008477	Corynoxeine	Cyclin-dependent kinase 5/CDK5 activator 1	CDK5R1
MOL008477	Corynoxeine	Cyclin-dependent kinase 5/CDK5 activator 1	CDK5
MOL008477	Corynoxeine	Epidermal growth factor receptor erbB1	EGFR
MOL008477	Corynoxeine	Adenosine A1 receptor	ADORA1
MOL008477	Corynoxeine	Fibroblast activation protein alpha	FAP
MOL008477	Corynoxeine	Somatostatin receptor 5	SSTR5
MOL008477	Corynoxeine	Tyrosine-protein kinase ITK/TSK	ITK
MOL008477	Corynoxeine	Nitric-oxide synthase, brain	NOS1
MOL008477	Corynoxeine	Nitric oxide synthase, inducible	NOS2
MOL008477	Corynoxeine	Serine/threonine-protein kinase Aurora-A	AURKA
MOL008477	Corynoxeine	ATP-sensitive inward rectifier potassium channel 1	KCNJ1
MOL008477	Corynoxeine	Serotonin 1f (5-HT1f) receptor	HTR1F
MOL008477	Corynoxeine	Peptide N-myristoyltransferase 1	NMT1
MOL008477	Corynoxeine	C-C chemokine receptor type 2	CCR2
MOL008477	Corynoxeine	Histamine H2 receptor	HRH2
MOL008477	Corynoxeine	Phosphodiesterase 2A	PDE2A
MOL008477	Corynoxeine	Cyclin-dependent kinase 1	CDK1
MOL008477	Corynoxeine	Voltage-gated T-type calcium channel alpha-1G subunit	CACNA1G
MOL008477	Corynoxeine	Phosphodiesterase 8B	PDE8B
MOL008477	Corynoxeine	Interleukin-1 receptor-associated kinase 4	IRAK4
MOL008477	Corynoxeine	Complement factor D	CFD
MOL008477	Corynoxeine	TGF-beta receptor type I	TGFBR1
MOL008477	Corynoxeine	Trypsin I	PRSS1
MOL008477	Corynoxeine	Transient receptor potential cation channel subfamily M member 8 (by homology)	TRPM8
MOL008477	Corynoxeine	Serotonin 5a (5-HT5a) receptor	HTR5A
MOL008477	Corynoxeine	Urotensin II receptor	UTS2R
MOL008477	Corynoxeine	Transient receptor potential cation channel subfamily A member 1	TRPA1
MOL008477	Corynoxeine	Cyclin-dependent kinase 4/cyclin D1	CCND1
MOL008477	Corynoxeine	Cyclin-dependent kinase 4/cyclin D1	CDK4
MOL008477	Corynoxeine	Platelet-derived growth factor receptor beta	PDGFRB
MOL008477	Corynoxeine	Monoamine oxidase A	MAOA
MOL008477	Corynoxeine	Tyrosine-protein kinase JAK3	JAK3
MOL008477	Corynoxeine	c-Jun N-terminal kinase 1	MAPK8
MOL008477	Corynoxeine	c-Jun N-terminal kinase 3	MAPK10
MOL008477	Corynoxeine	Tyrosine-protein kinase JAK2	JAK2
MOL008477	Corynoxeine	Fibroblast growth factor receptor 1	FGFR1
MOL008477	Corynoxeine	Serine/threonine-protein kinase mTOR	MTOR
MOL008477	Corynoxeine	DNA-directed RNA polymerase I subunit RPA1	POLR1A
MOL008477	Corynoxeine	PI3-kinase p110-alpha subunit	PIK3CA
MOL008477	Corynoxeine	Thymidine kinase, cytosolic	TK1
MOL008477	Corynoxeine	Lysine-specific histone demethylase 1	KDM1A
MOL008477	Corynoxeine	Protein kinase C theta	PRKCQ
MOL008477	Corynoxeine	Nociceptin receptor	OPRL1
MOL008477	Corynoxeine	Dopamine D5 receptor	DRD5
MOL008477	Corynoxeine	Glycine transporter 2	SLC6A5
MOL008477	Corynoxeine	Bradykinin B2 receptor	BDKRB2
MOL008477	Corynoxeine	Prolyl endopeptidase	PREP
MOL008477	Corynoxeine	Cyclin-dependent kinase 2/cyclin E1	CCNE1
MOL008477	Corynoxeine	Cyclin-dependent kinase 2/cyclin E1	CDK2
MOL008477	Corynoxeine	CDK9/cyclin T1	CDK9
MOL008477	Corynoxeine	CDK9/cyclin T1	CCNT1
MOL008477	Corynoxeine	MAP kinase ERK2	MAPK1
MOL008477	Corynoxeine	Voltage-gated potassium channel subunit Kv1.5	KCNA5
MOL008477	Corynoxeine	Mu opioid receptor	OPRM1
MOL008477	Corynoxeine	Kappa Opioid receptor	OPRK1
MOL008477	Corynoxeine	Kinesin-1 heavy chain/ Tyrosine-protein kinase receptor RET	RET
MOL008477	Corynoxeine	Serine-protein kinase ATM	ATM
MOL008477	Corynoxeine	LIM domain kinase 1	LIMK1
MOL008477	Corynoxeine	Hypoxia-inducible factor 1 alpha	HIF1A
MOL008477	Corynoxeine	LIM domain kinase 2	LIMK2
MOL008477	Corynoxeine	Lysosomal Pro-X carboxypeptidase	PRCP
MOL008477	Corynoxeine	Serine/threonine-protein kinase PIM1	PIM1
MOL008477	Corynoxeine	ADAM17	ADAM17
MOL008477	Corynoxeine	Serine/threonine-protein kinase PIM2	PIM2
MOL008477	Corynoxeine	Serine/threonine-protein kinase Chk1	CHEK1
MOL008477	Corynoxeine	Poly [ADP-ribose] polymerase 2	PARP2
MOL008477	Corynoxeine	Serine/threonine-protein kinase PIM3	PIM3
MOL008477	Corynoxeine	Inhibitor of nuclear factor kappa B kinase beta subunit	IKBKB
MOL008477	Corynoxeine	Cyclin-dependent kinase 2/cyclin E	CCNE2
MOL008477	Corynoxeine	Cyclin-dependent kinase 2/cyclin E	CDK2
MOL008477	Corynoxeine	Cyclin-dependent kinase 2/cyclin E	CCNE1
MOL008477	Corynoxeine	MAP kinase ERK1 (by homology)	MAPK3
MOL008477	Corynoxeine	Orexin receptor 2	HCRTR2
MOL008477	Corynoxeine	Thrombin and coagulation factor X	F10
MOL008477	Corynoxeine	ADAMTS5	ADAMTS5
MOL008477	Corynoxeine	Tyrosine-protein kinase JAK1	JAK1
MOL008477	Corynoxeine	C-X-C chemokine receptor type 7	ACKR3
MOL008477	Corynoxeine	Cyclin-dependent kinase 2/cyclin A	CDK2
MOL008477	Corynoxeine	Cyclin-dependent kinase 2/cyclin A	CCNA1
MOL008477	Corynoxeine	Cyclin-dependent kinase 2/cyclin A	CCNA2
MOL008477	Corynoxeine	Leukocyte elastase	ELANE
MOL008477	Corynoxeine	Serine/threonine-protein kinase AKT	AKT1
MOL008477	Corynoxeine	Tyrosine-protein kinase receptor TYRO3	TYRO3
MOL003404	Wedelolactone	Arachidonate 5-lipoxygenase	ALOX5
MOL003404	Wedelolactone	Carbonyl reductase [NADPH] 1	CBR1
MOL003404	Wedelolactone	Estrogen receptor alpha	ESR1
MOL003404	Wedelolactone	Estrogen receptor beta	ESR2
MOL003404	Wedelolactone	Carbonic anhydrase XII	CA12
MOL003404	Wedelolactone	Carbonic anhydrase IX	CA9
MOL003404	Wedelolactone	Carbonic anhydrase XIII	CA13
MOL003404	Wedelolactone	Carbonic anhydrase VB	CA5B
MOL003404	Wedelolactone	Glutathione reductase	GSR
MOL003404	Wedelolactone	Aldose reductase	AKR1B1
MOL003404	Wedelolactone	Voltage-gated potassium channel subunit Kv1.5	KCNA5
MOL003404	Wedelolactone	Voltage-gated potassium channel subunit Kv1.3	KCNA3
MOL003404	Wedelolactone	Receptor protein-tyrosine kinase erbB-2	ERBB2
MOL003404	Wedelolactone	Cyclin-dependent kinase 4/cyclin D1	CCND1
MOL003404	Wedelolactone	Cyclin-dependent kinase 4/cyclin D1	CDK4
MOL003404	Wedelolactone	Platelet-derived growth factor receptor beta	PDGFRB
MOL003404	Wedelolactone	Vascular endothelial growth factor receptor 3	FLT4
MOL003404	Wedelolactone	Cyclin-dependent kinase 2/cyclin A	CDK2
MOL003404	Wedelolactone	Cyclin-dependent kinase 2/cyclin A	CCNA1
MOL003404	Wedelolactone	Cyclin-dependent kinase 2/cyclin A	CCNA2
MOL003404	Wedelolactone	Serine/threonine-protein kinase PLK4	PLK4
MOL003404	Wedelolactone	Tyrosine-protein kinase TIE-2	TEK
MOL003404	Wedelolactone	Serine/threonine-protein kinase Aurora-A	AURKA
MOL003404	Wedelolactone	Mitogen-activated protein kinase kinase kinase 8	MAP3K8
MOL003404	Wedelolactone	Serine/threonine-protein kinase B-raf	BRAF
MOL003404	Wedelolactone	Ephrin receptor	EPHB4
MOL003404	Wedelolactone	Squalene monooxygenase (by homology)	SQLE
MOL003404	Wedelolactone	Tyrosine-protein kinase FGR (by homology)	FGR
MOL003404	Wedelolactone	Tyrosine-protein kinase Lyn (by homology)	LYN
MOL003404	Wedelolactone	Carbonic anhydrase VII	CA7
MOL003404	Wedelolactone	Carbonic anhydrase I	CA1
MOL003404	Wedelolactone	Monoamine oxidase A	MAOA
MOL003404	Wedelolactone	Calcium-activated potassium channel subunit alpha-1	KCNMA1
MOL003404	Wedelolactone	Flap endonuclease 1	FEN1
MOL003404	Wedelolactone	Insulin-like growth factor I receptor	IGF1R
MOL003404	Wedelolactone	Serine/threonine-protein kinase Aurora-B	AURKB
MOL003404	Wedelolactone	Tyrosine-protein kinase SRC	SRC
MOL003404	Wedelolactone	Focal adhesion kinase 1	PTK2
MOL003404	Wedelolactone	Vascular endothelial growth factor receptor 2	KDR
MOL003404	Wedelolactone	Serine/threonine-protein kinase PLK1	PLK1
MOL003404	Wedelolactone	Hepatocyte growth factor receptor	MET
MOL003404	Wedelolactone	Serine/threonine-protein kinase AKT	AKT1
MOL003404	Wedelolactone	NUAK family SNF1-like kinase 1	NUAK1
MOL003404	Wedelolactone	Carbonic anhydrase VI	CA6
MOL003404	Wedelolactone	Carbonic anhydrase XIV	CA14
MOL003404	Wedelolactone	Carbonic anhydrase IV	CA4
MOL003404	Wedelolactone	Carbonic anhydrase VA	CA5A
MOL003404	Wedelolactone	Epidermal growth factor receptor erbB1	EGFR
MOL003404	Wedelolactone	6-phosphofructo-2-kinase/fructose-2,6-bisphosphatase 3	PFKFB3
MOL012432	Farrerol	Estrogen receptor alpha	ESR1
MOL012432	Farrerol	Estrogen receptor beta	ESR2
MOL012432	Farrerol	Taste receptor type 2 member 31	TAS2R31
MOL012432	Farrerol	Adenosine A1 receptor (by homology)	ADORA1
MOL012432	Farrerol	Adenosine A3 receptor	ADORA3
MOL012432	Farrerol	Cytochrome P450 19A1	CYP19A1
MOL012432	Farrerol	Estradiol 17-beta-dehydrogenase 1	HSD17B1
MOL012432	Farrerol	ATP-binding cassette sub-family G member 2	ABCG2
MOL012432	Farrerol	Monoamine oxidase B	MAOB
MOL012432	Farrerol	Cytochrome P450 1B1	CYP1B1
MOL012432	Farrerol	Cyclooxygenase-1	PTGS1
MOL012432	Farrerol	Carbonic anhydrase VII	CA7
MOL012432	Farrerol	Carbonic anhydrase XII	CA12
MOL012432	Farrerol	Carbonic anhydrase IV	CA4
MOL012432	Farrerol	Multidrug resistance-associated protein 1	ABCC1
MOL012432	Farrerol	Testis-specific androgen-binding protein	SHBG
MOL012432	Farrerol	Carbonyl reductase [NADPH] 1	CBR1
MOL012432	Farrerol	Sodium/glucose cotransporter 2	SLC5A2
MOL012432	Farrerol	Beta-secretase 1	BACE1
MOL012432	Farrerol	Carboxylesterase 2	CES2
MOL012432	Farrerol	Matrix metalloproteinase 13	MMP13
MOL012432	Farrerol	DNA polymerase beta (by homology)	POLB
MOL012432	Farrerol	Phospholipase A2 group V	PLA2G5
MOL012432	Farrerol	Group X secretory phospholipase A2	PLA2G10
MOL012432	Farrerol	Peroxisome proliferator-activated receptor gamma	PPARG
MOL012432	Farrerol	Matrix metalloproteinase 12	MMP12
MOL012432	Farrerol	Endothelin receptor ET-A	EDNRA
MOL012432	Farrerol	Retinoid X receptor alpha	RXRA
MOL012432	Farrerol	Phospholipase A2 group IIA	PLA2G2A
MOL012432	Farrerol	Kallikrein 1	KLK1
MOL012432	Farrerol	Kallikrein 2	KLK2
MOL012432	Farrerol	Acyl coenzyme A:cholesterol acyltransferase	CES1
MOL012432	Farrerol	Phospholipase A2 group 1B	PLA2G1B
MOL012432	Farrerol	Metabotropic glutamate receptor 5	GRM5
MOL012432	Farrerol	Aldose reductase	AKR1B1
MOL012432	Farrerol	Plasminogen activator inhibitor-1	SERPINE1
MOL012432	Farrerol	Aldo-keto reductase family 1 member B10	AKR1B10
MOL012432	Farrerol	Aldo-keto-reductase family 1 member C3	AKR1C3
MOL012432	Farrerol	Butyrylcholinesterase	BCHE
MOL012432	Farrerol	Acetylcholinesterase	ACHE
MOL012432	Farrerol	Carbonic anhydrase III	CA3
MOL012432	Farrerol	Neuronal acetylcholine receptor protein alpha-7 subunit	CHRNA7
MOL012432	Farrerol	Cathepsin K	CTSK
MOL012432	Farrerol	Carbonic anhydrase II	CA2
MOL012432	Farrerol	Carbonic anhydrase I	CA1
MOL012432	Farrerol	Sphingosine kinase 2	SPHK2
MOL012432	Farrerol	Sphingosine kinase 1	SPHK1
MOL012432	Farrerol	Serine/threonine-protein kinase Chk1	CHEK1
MOL012432	Farrerol	Serine/threonine-protein kinase WEE1	WEE1
MOL012432	Farrerol	Serine/threonine-protein kinase Aurora-B	AURKB
MOL012432	Farrerol	Ribosomal protein S6 kinase 1	RPS6KB1
MOL012432	Farrerol	Serine/threonine-protein kinase Aurora-A	AURKA
MOL012432	Farrerol	Tyrosine-protein kinase SRC	SRC
MOL012432	Farrerol	Dynamin-1	DNM1
MOL012432	Farrerol	Estrogen-related receptor alpha	ESRRA
MOL012432	Farrerol	Estrogen-related receptor beta	ESRRB
MOL012432	Farrerol	Hepatocyte growth factor receptor	MET
MOL012432	Farrerol	Coagulation factor VII/tissue factor	F3
MOL012432	Farrerol	NADPH oxidase 4	NOX4
MOL012432	Farrerol	Prostanoid EP3 receptor	PTGER3
MOL012432	Farrerol	Cathepsin D	CTSD
MOL012432	Farrerol	Cyclin-dependent kinase 2	CDK2
MOL012432	Farrerol	Cyclin-dependent kinase 4	CDK4
MOL012432	Farrerol	Hepatocyte nuclear factor 4-alpha	HNF4A
MOL012432	Farrerol	Arachidonate 15-lipoxygenase	ALOX15
MOL012432	Farrerol	Phosphodiesterase 7A	PDE7A
MOL012432	Farrerol	TNF-alpha	TNF
MOL012432	Farrerol	Placenta growth factor	PGF
MOL012432	Farrerol	Vascular endothelial growth factor A	VEGFA
MOL012432	Farrerol	Serine/threonine-protein kinase Sgk1	SGK1
MOL012432	Farrerol	Carbonic anhydrase VI	CA6
MOL012432	Farrerol	Carbonic anhydrase VB	CA5B
MOL012432	Farrerol	Carbonic anhydrase VA	CA5A
MOL012432	Farrerol	Dual specificty protein kinase CLK1	CLK1
MOL012432	Farrerol	Dual specificity tyrosine-phosphorylation-regulated kinase 1B	DYRK1B
MOL012432	Farrerol	Cathepsin L	CTSL
MOL012432	Farrerol	NAD-dependent deacetylase sirtuin 2	SIRT2
MOL012432	Farrerol	Plasminogen	PLG
MOL012432	Farrerol	Estradiol 17-beta-dehydrogenase 2	HSD17B2
MOL012432	Farrerol	Serine/threonine-protein kinase/endoribonuclease IRE1	ERN1
MOL012432	Farrerol	Serine/threonine-protein kinase RAF	RAF1
MOL012432	Farrerol	MAP kinase-activated protein kinase 2	MAPKAPK2
MOL012432	Farrerol	Serine/threonine-protein kinase B-raf	BRAF
MOL012432	Farrerol	Cyclin-dependent kinase 2/cyclin A	CDK2
MOL012432	Farrerol	Cyclin-dependent kinase 2/cyclin A	CCNA1
MOL012432	Farrerol	Cyclin-dependent kinase 2/cyclin A	CCNA2
MOL012432	Farrerol	3-phosphoinositide dependent protein kinase-1	PDPK1
MOL012432	Farrerol	Bile acid receptor FXR	NR1H4
MOL012432	Farrerol	Metabotropic glutamate receptor 2	GRM2
MOL012432	Farrerol	Trace amine-associated receptor 1 (by homology)	TAAR1
MOL012432	Farrerol	Carbonic anhydrase XIII	CA13
MOL012432	Farrerol	Cyclin-dependent kinase 2/cyclin E1	CCNE1
MOL012432	Farrerol	Cyclin-dependent kinase 2/cyclin E1	CDK2
MOL012432	Farrerol	CDK3/Cyclin E	CCNE1
MOL012432	Farrerol	CDK3/Cyclin E	CDK3
MOL012432	Farrerol	Carbonic anhydrase IX	CA9
MOL012432	Farrerol	Protein-tyrosine phosphatase 1B	PTPN1
MOL012432	Farrerol	Vascular endothelial growth factor receptor 2	KDR
MOL012432	Farrerol	Ephrin receptor	EPHB4
MOL012432	Farrerol	Cyclooxygenase-2	PTGS2
MOL012432	Farrerol	Pyruvate dehydrogenase kinase isoform 1	PDK1
MOL012432	Farrerol	Perforin-1	PRF1
MOL012432	Farrerol	Insulin-like growth factor I receptor	IGF1R
MOL012432	Farrerol	Insulin receptor	INSR
MOL006504	(-)-Catechin gallate	6-phosphogluconate dehydrogenase	PGD
MOL006504	(-)-Catechin gallate	Beta-secretase 1	BACE1
MOL006504	(-)-Catechin gallate	Apoptosis regulator Bcl-2	BCL2
MOL006504	(-)-Catechin gallate	MAP kinase p38 alpha	MAPK14
MOL006504	(-)-Catechin gallate	Microtubule-associated protein tau	MAPT
MOL006504	(-)-Catechin gallate	DNA (cytosine-5)-methyltransferase 1	DNMT1
MOL006504	(-)-Catechin gallate	Dual-specificity tyrosine-phosphorylation regulated kinase 1A	DYRK1A
MOL006504	(-)-Catechin gallate	Beta amyloid A4 protein	APP
MOL006504	(-)-Catechin gallate	Telomerase reverse transcriptase	TERT
MOL006504	(-)-Catechin gallate	Matrix metalloproteinase 2	MMP2
MOL006504	(-)-Catechin gallate	Hepatocyte growth factor receptor	MET
MOL006504	(-)-Catechin gallate	Matrix metalloproteinase 14	MMP14
MOL006504	(-)-Catechin gallate	P-glycoprotein 1	ABCB1
MOL006504	(-)-Catechin gallate	Signal transducer and activator of transcription 1-alpha/beta	STAT1
MOL006504	(-)-Catechin gallate	Squalene monooxygenase (by homology)	SQLE
MOL006504	(-)-Catechin gallate	CMP-N-acetylneuraminate-beta-1,4-galactoside alpha-2,3-sialyltransferase	ST3GAL3
MOL006504	(-)-Catechin gallate	Alpha-(1,3)-fucosyltransferase 7	FUT7
MOL006504	(-)-Catechin gallate	Fucosyltransferase 4	FUT4
MOL006504	(-)-Catechin gallate	HERG	KCNH2
MOL006504	(-)-Catechin gallate	GABA-A receptor; alpha-1/beta-2/gamma-2	GABRA1
MOL006504	(-)-Catechin gallate	GABA-A receptor; alpha-1/beta-2/gamma-2	GABRB2
MOL006504	(-)-Catechin gallate	GABA-A receptor; alpha-1/beta-2/gamma-2	GABRG2
MOL006504	(-)-Catechin gallate	Matrix metalloproteinase 12	MMP12
MOL006504	(-)-Catechin gallate	Carbonic anhydrase III	CA3
MOL006504	(-)-Catechin gallate	Carbonic anhydrase VII	CA7
MOL006504	(-)-Catechin gallate	Carbonic anhydrase VI	CA6
MOL006504	(-)-Catechin gallate	Carbonic anhydrase IX	CA9
MOL006504	(-)-Catechin gallate	Carbonic anhydrase VB	CA5B
MOL006504	(-)-Catechin gallate	Carbonic anhydrase VA	CA5A
MOL006504	(-)-Catechin gallate	Carbonic anhydrase II	CA2
MOL006504	(-)-Catechin gallate	Carbonic anhydrase I	CA1
MOL006504	(-)-Catechin gallate	Carbonic anhydrase XII	CA12
MOL006504	(-)-Catechin gallate	Cyclooxygenase-1	PTGS1
MOL006504	(-)-Catechin gallate	Carbonic anhydrase IV	CA4
MOL006504	(-)-Catechin gallate	Matrix metalloproteinase 9	MMP9
MOL006504	(-)-Catechin gallate	Matrix metalloproteinase 13	MMP13
MOL006504	(-)-Catechin gallate	Carbonic anhydrase XIII	CA13
MOL006504	(-)-Catechin gallate	Dynamin-1	DNM1
MOL006504	(-)-Catechin gallate	Multidrug resistance-associated protein 1	ABCC1
MOL006504	(-)-Catechin gallate	Kallikrein 1	KLK1
MOL006504	(-)-Catechin gallate	Kallikrein 2	KLK2
[truncated: 1,520 more rows]
