# Supplementary material for: Stimulation of hair growth by Tianma Gouteng decoction: Identifying mechanisms based on chemical analysis, systems biology approach, and experimental evaluation
Source: Front Pharmacol. 2022 Dec 16;13:1073392. doi: 10.3389/fphar.2022.1073392 (PMC9802907; doi:10.3389/fphar.2022.1073392)
Supplement: Supplementary file 1 [file DataSheet1.zip › Supplementary date/Supplementary Table S6.xlsx]

## Sheet: Supplementary Table S4
Supplementary Table S6---39 compounds of TGD
ID	Metabolite	Peak area	Relative content (%)
pos065	Hirsutine	1.13821e+08	6.13008
neg010	Calycosin	4.74905e+07	2.5577
pos110	PAEDEROSIDE	4.10431e+07	2.21046
pos003	Wogonin	3.77926e+07	2.0354
pos062	Artemisinin	3.0005e+07	1.61598
neg002	Oroxylin A	2.17425e+07	1.17098
neg006	Baicalin	1.54826e+07	0.833848
pos038	Corynoxeine	1.47879e+07	0.796433
neg069	Pectolinarigenin	1.03954e+07	0.559866
pos100	Tetrahydroalstonine	8.90071e+06	0.479366
pos021	Catechin	8.6526e+06	0.466003
pos060	Luteolin	6.65089e+06	0.358197
neg054	(-)-Catechin gallate	5.09163e+06	0.27422
pos007	Quercetin	3.12542e+06	0.168326
pos063	Artemetin	2.48016e+06	0.133574
pos105	Boldine	2.37575e+06	0.127951
neg084	licochalcone B	2.09351e+06	0.11275
neg031	Poricoic acid A	1.46895e+06	0.0791134
neg001	Hispidulin	1.46109e+06	0.0786899
neg090	Demethylwedelolactone	1.35406e+06	0.0729256
neg040	Galangin	1.28149e+06	0.0690173
pos085	Nodakenin	1.24282e+06	0.0669347
pos113	14-Deoxyandrographolide	483498	0.0260397
neg027	Pinocembrin	444938	0.023963
pos071	Phellopterin	443980	0.0239114
neg085	Hesperetin	292282	0.0157414
pos052	Isovitexin	231769	0.0124824
pos099	Norboldine	194955	0.0104997
pos037	Pachymic acid	187033	0.010073
pos045	Farrerol	174239	0.00938397
neg059	Crocetin	138599	0.00746452
pos019	Nobiletin	134948	0.0072679
neg068	Taxifolin	129795	0.00699038
neg046	Wedelolactone	121654	0.00655194
pos014	Isoimperatorin	78913	0.00425002
pos108	Fisetin	40594	0.00218627
pos114	Ellipticine	37422.2	0.00201545
pos118	Linolenic acid ethyl ester	30959.4	0.00166738
pos030	Alisol B	27715.2	0.00149266
